# Supplementary material for: Ocular Mucous Membrane Pemphigoid Demonstrates a Distinct Autoantibody Profile from Those of Other Autoimmune Blistering Diseases: A Preliminary Study
Source: Antibodies (Basel). 2024 Nov 14;13(4):91. doi: 10.3390/antib13040091 (PMC11586953; doi:10.3390/antib13040091)
Supplement: Supplementary file 1 [file antibodies-13-00091-s001.zip]

Archive with 1 entries (1 files):
- antibodies-3194720-supplementary.xlsx
