# Supplementary material for: Ocular Mucous Membrane Pemphigoid Demonstrates a Distinct Autoantibody Profile from Those of Other Autoimmune Blistering Diseases: A Preliminary Study
Source: Antibodies (Basel). 2024 Nov 14;13(4):91. doi: 10.3390/antib13040091 (PMC11586953; doi:10.3390/antib13040091)
Supplement: Supplementary file 1 [file antibodies-13-00091-s001.zip › antibodies-3194720-supplementary.xlsx]

## Sheet: 1. oMMP_VS_Others_Fisher
Gene_Name	Description	Protein	pvalues
CRYBG1	beta/gamma crystallin domain-containing protein 1 isoform X1	XP_005266896.1	0.00275946
ARID1B	PREDICTED: AT-rich interactive domain-containing protein 1B isoform X5	XP_005267126.2	0.00275946
TNKS1BP1	182 kDa tankyrase-1-binding protein	NP_203754.2	0.00332895
SEC16B	protein transport protein Sec16B isoform 1	NP_149118.2	0.00457666
DENND1C	DENN domain-containing protein 1C isoform 1	NP_079174.2	0.00457666
FNBP4	PREDICTED: formin-binding protein 4 isoform X1	XP_005252890.1	0.00457666
CASZ1	zinc finger protein castor homolog 1 isoform X3	XP_005263536.1	0.00942253
GOLGB1	golgin subfamily B member 1 isoform X7	XP_005247430.1	0.00942253
ARHGEF7	PREDICTED: rho guanine nucleotide exchange factor 7 isoform X2	XP_005254142.1	0.00942253
DOT1L	PREDICTED: histone-lysine N-methyltransferase, H3 lysine-79 specific isoform X4	XP_006722986.1	0.00942253
ARHGAP6	rho GTPase-activating protein 6 isoform 1	NP_038286.2	0.0122781
FAT3	protocadherin Fat 3 isoform 2 precursor	NP_001008781.2	0.0122781
MYO15B	myosin XVB isoform 2	NP_001296171.1	0.0122781
MYH7B	PREDICTED: myosin-7B isoform X3	XP_011527245.1	0.0122781
DLG5	PREDICTED: disks large homolog 5 isoform X7	XP_011544881.1	0.0122781
SRRT	serrate RNA effector molecule homolog isoform X1	XP_005250462.1	0.01373
RPL6	60S ribosomal protein L6 isoform 1	NP_000961.2	0.01373
LARP4B	la-related protein 4B isoform 1	NP_055970.1	0.01373
AMBRA1	activating molecule in BECN1-regulated autophagy protein 1 isoform X2	XP_005253068.1	0.01373
PRDM15	PR domain zinc finger protein 15 isoform 1	NP_071398.3	0.01373
SHANK2	SH3 and multiple ankyrin repeat domains protein 2 isoform 2	NP_573573.2	0.01373
MAF	transcription factor Maf isoform a	NP_005351.2	0.01373
ELOA2	elongin-A2	NP_057511.2	0.01373
YEATS2	PREDICTED: YEATS domain-containing protein 2 isoform X1	XP_005247654.1	0.01373
MRTFB	myocardin-related transcription factor B isoform X3	XP_006720975.1	0.01373
NPIPA5	PREDICTED: nuclear pore complex-interacting protein family member A5 isoform X3	XP_006725248.1	0.01373
FCGRT	PREDICTED: IgG receptor FcRn large subunit p51 isoform X3	XP_011524930.1	0.01373
IQSEC2	PREDICTED: IQ motif and SEC7 domain-containing protein 2 isoform X3	XP_011529074.1	0.01373
CLASP2	PREDICTED: CLIP-associating protein 2 isoform X11	XP_011531814.1	0.01373
VILL	villin-like protein isoform X1	XP_011532072.1	0.01373
HSPA8	heat shock cognate 71 kDa protein isoform 1	NP_006588.1	0.0271907
ARID1A	AT-rich interactive domain-containing protein 1A isoform a	NP_006006.3	0.0271907
HIP1	huntingtin-interacting protein 1 isoform 1	NP_005329.3	0.0271907
CILP	cartilage intermediate layer protein 1 preproprotein	NP_003604.3	0.0271907
AUTS2	autism susceptibility gene 2 protein isoform X1	XP_011514312.1	0.0271907
MICAL3	PREDICTED: protein-methionine sulfoxide oxidase MICAL3 isoform X8	XP_011544443.1	0.0271907
MCF2L2	probable guanine nucleotide exchange factor MCF2L2	NP_055893.3	0.0360748
TROAP	tastin isoform 1	NP_005471.3	0.0360748
DST	dystonin isoform 1e precursor	NP_001714.1	0.0360748
NAV2	neuron navigator 2 isoform 1	NP_892009.3	0.0360748
TJP1	PREDICTED: tight junction protein ZO-1 isoform X2	XP_006725617.1	0.0360748
SYT7	synaptotagmin-7 isoform X6	XP_005274442.1	0.0372671
HIPK2	homeodomain-interacting protein kinase 2 isoform X1	XP_011514379.1	0.0372671
SRBD1	S1 RNA-binding domain-containing protein 1 isoform X1	XP_011531248.1	0.0372671
XAB2	pre-mRNA-splicing factor SYF1	NP_064581.2	0.0372671
PHACTR3	phosphatase and actin regulator 3 isoform X2	XP_011526828.1	0.0372671
NOS1	nitric oxide synthase, brain isoform 1	NP_000611.1	0.0372671
TRIM37	E3 ubiquitin-protein ligase TRIM37 isoform X1	XP_011523133.1	0.0372671
AMBRA1	activating molecule in BECN1-regulated autophagy protein 1 isoform 3	NP_001254712.1	0.0372671
GLI1	zinc finger protein GLI1 isoform X2	XP_011536492.1	0.0372671
KIF18A	kinesin-like protein KIF18A	NP_112494.3	0.0372671
RAI2	retinoic acid-induced protein 2 isoform X1	XP_011543741.1	0.0372671
DMGDH	dimethylglycine dehydrogenase, mitochondrial isoform X1	XP_006714660.1	0.0372671
SENP7	sentrin-specific protease 7 isoform X2	XP_011511342.1	0.0372671
BLTP1	bridge-like lipid transfer protein family member 1 isoform X4	XP_011530626.1	0.0372671
HMBOX1	homeobox-containing protein 1 isoform 1	NP_078843.2	0.0372671
KAT14	cysteine-rich protein 2-binding protein	NP_065397.3	0.0372671
ADGRA3	adhesion G protein-coupled receptor A3 precursor	NP_660333.2	0.0372671
KIAA1522	uncharacterized protein KIAA1522 isoform 1	NP_065939.2	0.0372671
SMARCAD1	SWI/SNF-related matrix-associated actin-dependent regulator of chromatin subfamily A containing DEAD/H box 1 isoform a	NP_001121901.1	0.0372671
STOX1	storkhead-box protein 1 isoform b	NP_001123631.1	0.0372671
MSANTD4	myb/SANT-like DNA-binding domain-containing protein 4	NP_115800.1	0.0372671
KDM2A	lysine-specific demethylase 2A isoform b	NP_001243334.1	0.0372671
ARID3B	AT-rich interactive domain-containing protein 3B isoform 1	NP_001294868.1	0.0372671
DYNC2H1	cytoplasmic dynein 2 heavy chain 1 isoform 2	NP_001073932.1	0.0372671
KLHL17	kelch-like protein 17	NP_938073.1	0.0372671
PLEKHG4	puratrophin-1 isoform 2	NP_001123203.1	0.0372671
RBM15B	putative RNA-binding protein 15B	NP_037418.3	0.0372671
SPON1	spondin-1 precursor	NP_006099.2	0.0372671
C8orf87	uncharacterized protein C8orf87	NP_001229597.1	0.0372671
CPLANE1	ciliogenesis and planar polarity effector 1 isoform X1	XP_005248402.1	0.0372671
AMZ2	archaemetzincin-2 isoform X1	XP_005257489.1	0.0372671
SUPT5H	PREDICTED: transcription elongation factor SPT5 isoform X1	XP_005259240.1	0.0372671
PPRC1	peroxisome proliferator-activated receptor gamma coactivator-related protein 1 isoform X2	XP_005269713.1	0.0372671
LOC101929870	PREDICTED: RNA polymerase II transcription factor SIII subunit A3-like	XP_005276696.1	0.0372671
LRRFIP1	PREDICTED: leucine-rich repeat flightless-interacting protein 1 isoform X17	XP_006712906.1	0.0372671
TMCC1	PREDICTED: transmembrane and coiled-coil domains protein 1 isoform X3	XP_006713615.1	0.0372671
NPIPB15	PREDICTED: nuclear pore complex-interacting protein family member B15 isoform X5	XP_011506981.1	0.0372671
TRIM46	PREDICTED: tripartite motif-containing protein 46 isoform X1	XP_011508303.1	0.0372671
TNS1	tensin-1 isoform X16	XP_011510025.1	0.0372671
LOC105376353	PREDICTED: uncharacterized protein LOC105376353 isoform X4	XP_011518084.1	0.0372671
ITGAE	PREDICTED: integrin alpha-E isoform X1	XP_011522125.1	0.0372671
DOHH	deoxyhypusine hydroxylase isoform X1	XP_011526643.1	0.0372671
COL20A1	PREDICTED: collagen alpha-1(XX) chain isoform X1	XP_011527238.1	0.0372671
SLC8A1	PREDICTED: sodium/calcium exchanger 1 isoform X3	XP_011531350.1	0.0372671
KDM2B	PREDICTED: lysine-specific demethylase 2B isoform X3	XP_011537164.1	0.0372671
FAAP20	Fanconi anemia core complex-associated protein 20 isoform X1	XP_011539216.1	0.0372671
CDC42BPA	serine/threonine-protein kinase MRCK alpha isoform X1	XP_011542608.1	0.0372671
TSGA10IP	testis-specific protein 10-interacting protein isoform X1	XP_011543189.1	0.0372671
IL4R	interleukin-4 receptor subunit alpha isoform X3	XP_011544131.1	0.0372671
LOC105376351	PREDICTED: uncharacterized protein LOC105376351 isoform X8	XP_011547625.1	0.0372671
TP53BP1	TP53-binding protein 1 isoform 1	NP_001135452.1	0.0391257
TNXB	tenascin-X isoform 1 precursor	NP_061978.6	0.0391257
UNC80	protein unc-80 homolog isoform X1	XP_011509306.1	0.0391257

## Sheet: 2.BP_VS_others_Fisher
Gene_Name	Description	Protein	pvalues
USP48	ubiquitin carboxyl-terminal hydrolase 48 isoform X3	XP_006711018.1	0.000494071
RND3	rho-related GTP-binding protein RhoE precursor	NP_005159.1	0.000494071
RAP1B	ras-related protein Rap-1b isoform 2	NP_001238846.1	0.000494071
NUSAP1	nucleolar and spindle-associated protein 1 isoform X11	XP_006720626.1	0.000494071
SLC28A2	sodium/nucleoside cotransporter 2	NP_004203.2	0.000494071
CHD5	chromodomain-helicase-DNA-binding protein 5	NP_056372.1	0.00197628
ABCA12	glucosylceramide transporter ABCA12 isoform X1	XP_011509253.1	0.00197628
PIEZO2	piezo-type mechanosensitive ion channel component 2 isoform X3	XP_011524027.1	0.00197628
TOP3A	DNA topoisomerase 3-alpha isoform 1	NP_004609.1	0.00197628
HMGN5	PREDICTED: high mobility group nucleosome-binding domain-containing protein 5 isoform X1	XP_006724751.1	0.00197628
XAB2	pre-mRNA-splicing factor SYF1	NP_064581.2	0.00494071
SPIRE1	protein spire homolog 1 isoform X1	XP_011524003.1	0.00494071
WDR87	WD repeat-containing protein 87 isoform X1	XP_011525662.1	0.00494071
AMZ2	archaemetzincin-2 isoform X1	XP_005257489.1	0.00494071
LOC105376353	PREDICTED: uncharacterized protein LOC105376353 isoform X4	XP_011518084.1	0.00494071
WNK1	serine/threonine-protein kinase WNK1 isoform 1	NP_061852.3	0.00988142
FOXM1	forkhead box protein M1 isoform X1	XP_005253733.1	0.00988142
NUSAP1	nucleolar and spindle-associated protein 1 isoform X5	XP_006720624.1	0.00988142
P3H4	endoplasmic reticulum protein SC65 precursor	NP_006446.1	0.00988142
EXO1	exonuclease 1 isoform X3	XP_011542626.1	0.00988142
OXCT2	succinyl-CoA:3-ketoacid coenzyme A transferase 2, mitochondrial precursor	NP_071403.1	0.00988142
CXorf66	uncharacterized protein CXorf66 precursor	NP_001013421.1	0.00988142
IQSEC2	PREDICTED: IQ motif and SEC7 domain-containing protein 2 isoform X3	XP_011529074.1	0.00988142
VILL	villin-like protein isoform X1	XP_011532072.1	0.00988142
CACNA1G	voltage-dependent T-type calcium channel subunit alpha-1G isoform 14	NP_938190.1	0.0108696
PGM3	phosphoacetylglucosamine mutase isoform 3	NP_001186847.1	0.0108696
SNAP91	clathrin coat assembly protein AP180 isoform c	NP_001229723.1	0.0108696
APLP2	amyloid beta precursor like protein 2 isoform 5	NP_001230228.1	0.0108696
UIMC1	BRCA1-A complex subunit RAP80 isoform 1	NP_001186226.1	0.0108696
DZANK1	double zinc ribbon and ankyrin repeat-containing protein 1 isoform X11	XP_006723647.1	0.0108696
NUBP2	cytosolic Fe-S cluster assembly factor NUBP2 isoform 3	NP_001271431.1	0.0108696
BRMS1L	breast cancer metastasis-suppressor 1-like protein	NP_115728.2	0.0108696
SPAG1	sperm-associated antigen 1	NP_757367.1	0.0108696
CD79A	B-cell antigen receptor complex-associated protein alpha chain isoform 2 precursor	NP_067612.1	0.0108696
PDE4C	cAMP-specific 3',5'-cyclic phosphodiesterase 4C isoform 3	NP_001092288.1	0.0108696
KDM4C	lysine-specific demethylase 4C isoform 6	NP_001291269.1	0.0108696
APBB3	amyloid-beta A4 precursor protein-binding family B member 3 isoform d	NP_006042.3	0.0108696
FOXP1	forkhead box protein P1 isoform e	NP_001231741.1	0.0108696
SPP1	osteopontin isoform OPN-b precursor	NP_000573.1	0.0108696
SPP1	osteopontin isoform OPN-a precursor	NP_001035147.1	0.0108696
TMPO	thymopoietin isoform alpha	NP_003267.1	0.0108696
TMEM131L	transmembrane protein 131-like isoform X28	XP_011530085.1	0.0108696
TCP11	PREDICTED: T-complex protein 11 homolog isoform X1	XP_011513132.1	0.0108696
ARHGAP22	rho GTPase-activating protein 22 isoform 2	NP_001242954.1	0.0108696
ELL3	RNA polymerase II elongation factor ELL3	NP_079441.1	0.0108696
ZNF304	zinc finger protein 304 isoform 2	NP_065708.2	0.0108696
NUSAP1	nucleolar and spindle-associated protein 1 isoform X1	XP_006720622.1	0.0108696
KIF23	kinesin-like protein KIF23 isoform 3	NP_001268230.1	0.0108696
SLC12A6	solute carrier family 12 member 6 isoform e	NP_001035962.1	0.0108696
MAEL	protein maelstrom homolog isoform 1	NP_116247.1	0.0108696
ENSA	alpha-endosulfine isoform 8	NP_997051.1	0.0108696
ABT1	activator of basal transcription 1	NP_037507.1	0.0108696
MIA2	melanoma inhibitory activity protein 2 isoform 3	NP_976230.1	0.0108696
SMARCA5	SWI/SNF-related matrix-associated actin-dependent regulator of chromatin subfamily A member 5	NP_003592.3	0.0108696
IQCC	IQ domain-containing protein C isoform 2	NP_060604.2	0.0108696
IQCC	IQ domain-containing protein C isoform 1	NP_001153514.1	0.0108696
LCN1	lipocalin-1 isoform X1	XP_011516977.1	0.0108696
ALPL	alkaline phosphatase, tissue-nonspecific isozyme isoform 1 preproprotein	NP_000469.3	0.0108696
PHKG1	phosphorylase b kinase gamma catalytic chain, skeletal muscle/heart isoform isoform 3	NP_001245389.1	0.0108696
PHKG1	phosphorylase b kinase gamma catalytic chain, skeletal muscle/heart isoform isoform 2	NP_006204.1	0.0108696
PHKG1	phosphorylase b kinase gamma catalytic chain, skeletal muscle/heart isoform isoform X4	XP_005271829.1	0.0108696
PHKG1	phosphorylase b kinase gamma catalytic chain, skeletal muscle/heart isoform isoform 1	NP_001245388.1	0.0108696
ALDH7A1	alpha-aminoadipic semialdehyde dehydrogenase isoform 3	NP_001189333.1	0.0108696
PPP1R36	protein phosphatase 1 regulatory subunit 36	NP_758953.1	0.0108696
TEKT1	tektin-1	NP_444515.1	0.0108696
RASGRP4	RAS guanyl-releasing protein 4 isoform b	NP_001139674.1	0.0108696
BPGM	bisphosphoglycerate mutase	NP_001715.1	0.0108696
DPY19L1	probable C-mannosyltransferase DPY19L1 isoform X1	XP_011513548.1	0.0108696
CHRNA9	neuronal acetylcholine receptor subunit alpha-9 precursor	NP_060051.2	0.0108696
STARD6	stAR-related lipid transfer protein 6 isoform 1	NP_631910.1	0.0108696
LYSMD3	lysM and putative peptidoglycan-binding domain-containing protein 3 isoform X1	XP_005248478.1	0.0108696
FSD2	fibronectin type III and SPRY domain-containing protein 2 isoform b	NP_001268734.1	0.0108696
SRGAP1	SLIT-ROBO Rho GTPase-activating protein 1 isoform 1	NP_065813.1	0.0108696
KIF5C	kinesin heavy chain isoform 5C	NP_004513.1	0.0108696
SLC39A4	zinc transporter ZIP4 isoform 2 precursor	NP_570901.2	0.0108696
C5orf64	uncharacterized protein C5orf64	NP_775938.1	0.0108696
MGAT5B	PREDICTED: alpha-1,6-mannosylglycoprotein 6-beta-N-acetylglucosaminyltransferase B isoform X2	XP_005257122.1	0.0108696
HLCS	PREDICTED: biotin--protein ligase isoform X1	XP_005261010.1	0.0108696
MAP4	PREDICTED: microtubule-associated protein 4 isoform X38	XP_005265214.1	0.0108696
ADGRL2	PREDICTED: latrophilin-2 isoform X7	XP_005270724.1	0.0108696
MUC21	PREDICTED: mucin-21 isoform X1	XP_005275463.1	0.0108696
AFAP1	PREDICTED: actin filament-associated protein 1 isoform X2	XP_006713971.1	0.0108696
ATP10A	PREDICTED: probable phospholipid-transporting ATPase VA isoform X6	XP_006720682.1	0.0108696
LOC105370368	PREDICTED: collagen alpha-2(I) chain-like	XP_011506735.1	0.0108696
LY9	PREDICTED: T-lymphocyte surface antigen Ly-9 isoform X6	XP_011507855.1	0.0108696
IKZF2	PREDICTED: zinc finger protein Helios isoform X2	XP_011509103.1	0.0108696
ANKRD18A	PREDICTED: ankyrin repeat domain-containing protein 18A isoform X5	XP_011516136.1	0.0108696
ZSCAN2	PREDICTED: zinc finger and SCAN domain-containing protein 2 isoform X2	XP_011520047.1	0.0108696
SMARCC1	PREDICTED: SWI/SNF complex subunit SMARCC1 isoform X2	XP_011532337.1	0.0108696
PGM3	PREDICTED: phosphoacetylglucosamine mutase isoform X2	XP_011534203.1	0.0108696
USP54	PREDICTED: inactive ubiquitin carboxyl-terminal hydrolase 54 isoform X1	XP_011537666.1	0.0108696
CCDC18	PREDICTED: coiled-coil domain-containing protein 18 isoform X4	XP_011539666.1	0.0108696
SEPTIN4	septin-4	NP_001033793.2	0.0172925
PDZRN3	E3 ubiquitin-protein ligase PDZRN3 isoform 1	NP_055824.1	0.0172925
MED1	mediator of RNA polymerase II transcription subunit 1	NP_004765.2	0.0172925
C1orf159	uncharacterized protein C1orf159 isoform 2 precursor	NP_060361.4	0.0172925
KCNT2	potassium channel subfamily T member 2 isoform 3	NP_001274749.1	0.0172925
RBM15	RNA-binding protein 15 isoform 2	NP_001188474.1	0.0172925
VKORC1	vitamin K epoxide reductase complex subunit 1 isoform 1 precursor	NP_076869.1	0.0172925
GPRIN1	G protein-regulated inducer of neurite outgrowth 1	NP_443131.2	0.0172925
CHD4	chromodomain-helicase-DNA-binding protein 4 isoform X2	XP_006719021.1	0.0172925
HECTD1	E3 ubiquitin-protein ligase HECTD1 isoform 1	NP_056197.3	0.027668
DENND2A	DENN domain-containing protein 2A isoform a	NP_056504.3	0.027668
SYBU	syntabulin isoform a	NP_001093214.1	0.027668
MIOS	GATOR complex protein MIOS isoform 1	NP_061878.3	0.027668
CACNB2	voltage-dependent L-type calcium channel subunit beta-2 isoform 2	NP_963890.2	0.027668
PEG3	paternally-expressed gene 3 protein isoform 1	NP_006201.1	0.027668
USP53	inactive ubiquitin carboxyl-terminal hydrolase 53 isoform X3	XP_005263133.1	0.027668
CIC	protein capicua homolog isoform X1	XP_011524962.1	0.027668
ADAM22	disintegrin and metalloproteinase domain-containing protein 22 isoform X10	XP_011514625.1	0.0316206
ARID4A	AT-rich interactive domain-containing protein 4A isoform II	NP_075376.2	0.0316206
KDM4A	lysine-specific demethylase 4A	NP_055478.2	0.0316206
ASPM	abnormal spindle-like microcephaly-associated protein isoform 2	NP_001193775.1	0.0316206
FKBP6	inactive peptidyl-prolyl cis-trans isomerase FKBP6 isoform b	NP_001128683.1	0.0316206
RFX3	transcription factor RFX3 isoform a	NP_002910.1	0.0316206
SLC27A5	long-chain fatty acid transport protein 5 isoform X1	XP_011524666.1	0.0316206
GNAS	protein GNAS isoform XLas	NP_536350.2	0.0316206
TAB1	TGF-beta-activated kinase 1 and MAP3K7-binding protein 1 isoform beta	NP_705717.1	0.0316206
IQCE	IQ domain-containing protein E isoform 1	NP_689771.3	0.0316206
HPS1	BLOC-3 complex member HPS1 isoform c	NP_872577.1	0.0316206
P3H3	prolyl 3-hydroxylase 3 precursor	NP_055077.2	0.0316206
EPAS1	endothelial PAS domain-containing protein 1 isoform X1	XP_011531000.1	0.0316206
SGIP1	SH3-containing GRB2-like protein 3-interacting protein 1 isoform X11	XP_006711036.1	0.0316206
ZNF205	zinc finger protein 205	NP_001035893.1	0.0316206
CEACAM8	carcinoembryonic antigen-related cell adhesion molecule 8 precursor	NP_001807.2	0.0316206
SERPINB6	serpin B6 isoform d	NP_001258752.1	0.0316206
ZNF133	zinc finger protein 133 isoform h	NP_001269936.1	0.0316206
SPIRE1	protein spire homolog 1 isoform a	NP_001122098.1	0.0316206
TUT4	terminal uridylyltransferase 4 isoform a	NP_001009881.1	0.0316206
SCEL	sciellin isoform 2	NP_003834.3	0.0316206
NUSAP1	nucleolar and spindle-associated protein 1 isoform 1	NP_057443.2	0.0316206
OIT3	oncoprotein-induced transcript 3 protein precursor	NP_689848.1	0.0316206
FAM117B	protein FAM117B	NP_775782.2	0.0316206
SLC12A6	solute carrier family 12 member 6 isoform a	NP_598408.1	0.0316206
MEP1B	meprin A subunit beta isoform X2	XP_011524316.1	0.0316206
C1orf94	uncharacterized protein C1orf94 isoform a	NP_001128206.1	0.0316206
ABL2	tyrosine-protein kinase ABL2 isoform g	NP_001161709.1	0.0316206
PHLDB2	pleckstrin homology-like domain family B member 2 isoform a	NP_001127910.1	0.0316206
TIAM2	T-lymphoma invasion and metastasis-inducing protein 2 isoform a	NP_036586.2	0.0316206
KLHL1	kelch-like protein 1 isoform 1	NP_065917.1	0.0316206
NPAS3	neuronal PAS domain-containing protein 3 isoform 4	NP_001159365.1	0.0316206
PIEZO2	piezo-type mechanosensitive ion channel component 2 isoform X5	XP_011524028.1	0.0316206
DKK2	dickkopf-related protein 2 precursor	NP_055236.1	0.0316206
XDH	xanthine dehydrogenase/oxidase	NP_000370.2	0.0316206
C16orf86	uncharacterized protein C16orf86 isoform X3	XP_005256009.1	0.0316206
STK36	serine/threonine-protein kinase 36 isoform 2	NP_001230242.1	0.0316206
MELTF	melanotransferrin isoform X1	XP_011511152.1	0.0316206
ABLIM2	actin-binding LIM protein 2 isoform 8	NP_001273617.1	0.0316206
METTL3	N6-adenosine-methyltransferase catalytic subunit	NP_062826.2	0.0316206
ERICH6B	glutamate-rich protein 6B	NP_872348.2	0.0316206
PPIP5K1	inositol hexakisphosphate and diphosphoinositol-pentakisphosphate kinase 1 isoform 5	NP_001124330.1	0.0316206
LETM1	mitochondrial proton/calcium exchanger protein precursor	NP_036450.1	0.0316206
LDB2	LIM domain-binding protein 2 isoform X1	XP_006714038.1	0.0316206
MAP6	microtubule-associated protein 6 isoform 1	NP_149052.1	0.0316206
PHC3	polyhomeotic-like protein 3 isoform X5	XP_011511490.1	0.0316206
CBX2	chromobox protein homolog 2 isoform X1	XP_011523684.1	0.0316206
CD163	scavenger receptor cysteine-rich type 1 protein M130 isoform a precursor	NP_004235.4	0.0316206
GALNT11	polypeptide N-acetylgalactosaminyltransferase 11 isoform 1	NP_071370.2	0.0316206
RBM10	RNA-binding protein 10 isoform 5	NP_001191397.1	0.0316206
NEB	nebulin isoform X12	XP_005246656.1	0.0316206
H1-7	testis-specific H1 histone	NP_861453.1	0.0316206
CFAP54	cilia- and flagella-associated protein 54 isoform 1	NP_001293013.1	0.0316206
IARS1	isoleucine--tRNA ligase, cytoplasmic isoform 1	NP_002152.2	0.0316206
ZNF565	zinc finger protein 565 isoform X1	XP_011524814.1	0.0316206
LONP1	lon protease homolog, mitochondrial isoform 1 precursor	NP_004784.2	0.0316206
PIK3R4	phosphoinositide 3-kinase regulatory subunit 4	NP_055417.1	0.0316206
ZNF624	zinc finger protein 624	NP_065838.2	0.0316206
PECAM1	platelet endothelial cell adhesion molecule isoform X3	XP_005276938.1	0.0316206
SLC25A53	solute carrier family 25 member 53 isoform X1	XP_011529254.1	0.0316206
MUC20	mucin-20 isoform d precursor	NP_065841.1	0.0316206
KLF13	Krueppel-like factor 13 isoform 1	NP_057079.2	0.0316206
ABCC1	multidrug resistance-associated protein 1 isoform 1	NP_004987.2	0.0316206
PSMC4	26S proteasome regulatory subunit 6B isoform 1	NP_006494.1	0.0316206
UBR3	E3 ubiquitin-protein ligase UBR3 isoform X1	XP_005246356.1	0.0316206
NLGN1	PREDICTED: neuroligin-1 isoform X2	XP_005247289.1	0.0316206
CCNL1	cyclin-L1 isoform X2	XP_005247705.1	0.0316206
ABLIM2	actin-binding LIM protein 2 isoform X4	XP_005248075.1	0.0316206
INTS2	PREDICTED: integrator complex subunit 2 isoform X2	XP_005257594.1	0.0316206
TTC7A	tetratricopeptide repeat protein 7A isoform X4	XP_005264496.1	0.0316206
LRP8	low-density lipoprotein receptor-related protein 8 isoform X6	XP_005271231.1	0.0316206
SGIP1	PREDICTED: SH3-containing GRB2-like protein 3-interacting protein 1 isoform X3	XP_006711026.1	0.0316206
PDGFRA	PREDICTED: platelet-derived growth factor receptor alpha isoform X1	XP_006714102.1	0.0316206
NRG2	PREDICTED: pro-neuregulin-2, membrane-bound isoform isoform X2	XP_006714871.1	0.0316206
LOC105370036	PREDICTED: uncharacterized protein LOC105370036	XP_011506700.1	0.0316206
ANO7	PREDICTED: anoctamin-7 isoform X1	XP_011509558.1	0.0316206
RHPN1	rhophilin-1 isoform X7	XP_011515121.1	0.0316206
PTRH2	PREDICTED: peptidyl-tRNA hydrolase 2, mitochondrial isoform X2	XP_011523188.1	0.0316206
RBM11	PREDICTED: splicing regulator RBM11 isoform X3	XP_011527918.1	0.0316206
DCHS2	PREDICTED: protocadherin-23 isoform X1	XP_011530347.1	0.0316206
C5orf60	PREDICTED: putative uncharacterized protein FLJ35723 isoform X2	XP_011532837.1	0.0316206
PPP1R12A	protein phosphatase 1 regulatory subunit 12A isoform X7	XP_011536681.1	0.0316206
GNG12	PREDICTED: guanine nucleotide-binding protein G(I)/G(S)/G(O) subunit gamma-12 isoform X1	XP_011540091.1	0.0316206
LRP8	low-density lipoprotein receptor-related protein 8 isoform X2	XP_011540396.1	0.0316206
ZNF311	PREDICTED: zinc finger protein 311 isoform X1	XP_011544601.1	0.0316206
LOC100506248	prothymosin alpha	XP_011547184.1	0.0316206
HIVEP3	transcription factor HIVEP3 isoform a	NP_078779.2	0.041502
SLC12A6	solute carrier family 12 member 6 isoform b	NP_005126.1	0.041502
PIEZO2	piezo-type mechanosensitive ion channel component 2 isoform X1	XP_011524025.1	0.041502
ATXN7	ataxin-7 isoform c	NP_001121621.2	0.041502
KLHL6	kelch-like protein 6 isoform X1	XP_011511575.1	0.041502
ADGRF3	adhesion G-protein coupled receptor F3 isoform 3	NP_722577.2	0.041502
EXO1	exonuclease 1 isoform X1	XP_006711903.1	0.041502
SHOC1	protein shortage in chiasmata 1 ortholog isoform X1	XP_006717037.1	0.041502
EVC2	PREDICTED: limbin isoform X1	XP_011511694.1	0.041502
KRBA1	protein KRBA1 isoform X3	XP_011514940.1	0.041502
WDFY3	WD repeat and FYVE domain-containing protein 3 isoform X6	XP_011530067.1	0.041502

## Sheet: 3.MMP_VS_Others_Fisher
Gene_Name	Description	Protein	pvalues
TOX3	PREDICTED: TOX high mobility group box family member 3 isoform X2	XP_005255950.1	0.000809831
MRTFB	myocardin-related transcription factor B isoform X3	XP_006720975.1	0.000809831
RFX1	MHC class II regulatory factor RFX1	NP_002909.4	0.00141163
CRYBG1	beta/gamma crystallin domain-containing protein 1 isoform X1	XP_005266896.1	0.00156022
ZNF264	zinc finger protein 264 isoform X2	XP_011525824.1	0.00270439
CCSER2	serine-rich coiled-coil domain-containing protein 2 isoform 1	NP_001271169.1	0.00270439
ARHGAP21	rho GTPase-activating protein 21 isoform X1	XP_011517904.1	0.00270439
BFSP1	filensin isoform 1	NP_001186.1	0.00270439
HIVEP2	transcription factor HIVEP2	NP_006725.3	0.00343249
ARHGAP21	rho GTPase-activating protein 21 isoform a	NP_065875.3	0.00343249
NADK	NAD kinase isoform 3	NP_001185924.1	0.00649351
SRBD1	S1 RNA-binding domain-containing protein 1 isoform X1	XP_011531248.1	0.00649351
NFKBIZ	NF-kappa-B inhibitor zeta isoform a	NP_113607.1	0.00649351
ARID3B	AT-rich interactive domain-containing protein 3B isoform 1	NP_001294868.1	0.00649351
DYNC2H1	cytoplasmic dynein 2 heavy chain 1 isoform 2	NP_001073932.1	0.00649351
ABCC3	canalicular multispecific organic anion transporter 2 isoform X3	XP_005257820.1	0.00649351
TMCC1	PREDICTED: transmembrane and coiled-coil domains protein 1 isoform X3	XP_006713615.1	0.00649351
ZFAND3	PREDICTED: AN1-type zinc finger protein 3 isoform X1	XP_006715218.1	0.00649351
PHF14	PREDICTED: PHD finger protein 14 isoform X1	XP_011513921.1	0.00649351
DOHH	deoxyhypusine hydroxylase isoform X1	XP_011526643.1	0.00649351
COL20A1	PREDICTED: collagen alpha-1(XX) chain isoform X1	XP_011527238.1	0.00649351
ADARB1	PREDICTED: double-stranded RNA-specific editase 1 isoform X1	XP_011527729.1	0.00649351
TOX3	TOX high mobility group box family member 3 isoform 1	NP_001073899.2	0.00686499
TLE5	TLE family member 5 isoform b	NP_001121.2	0.00686499
SASH1	SAM and SH3 domain-containing protein 1 isoform 1	NP_056093.3	0.00686499
ARHGAP44	rho GTPase-activating protein 44 isoform X1	XP_005256948.1	0.00988142
TBXAS1	thromboxane-A synthase isoform 1	NP_001052.2	0.00988142
ZMIZ1	zinc finger MIZ domain-containing protein 1 isoform X1	XP_005270045.1	0.00988142
TBC1D30	TBC1 domain family member 30 isoform 1	NP_056094.1	0.00988142
PCDHB2	protocadherin beta-2 precursor	NP_061759.1	0.00988142
CDC20	cell division cycle protein 20 homolog	NP_001246.2	0.00988142
NKX2-3	homeobox protein Nkx-2.3	NP_660328.2	0.00988142
GALNT15	polypeptide N-acetylgalactosaminyltransferase 15 isoform 1	NP_473451.3	0.00988142
KREMEN2	kremen protein 2 isoform d precursor	NP_757384.1	0.00988142
AGAP3	arf-GAP with GTPase, ANK repeat and PH domain-containing protein 3 isoform c	NP_001268229.1	0.00988142
UBQLN1	ubiquilin-1 isoform 1	NP_038466.2	0.00988142
REV1	DNA repair protein REV1 isoform 1	NP_057400.1	0.00988142
DSCC1	sister chromatid cohesion protein DCC1	NP_076999.2	0.00988142
CREB3L4	cyclic AMP-responsive element-binding protein 3-like protein 4 isoform 2	NP_001242910.1	0.00988142
FCRL1	Fc receptor-like protein 1 isoform X10	XP_011507437.1	0.00988142
RICTOR	rapamycin-insensitive companion of mTOR isoform X2	XP_011512307.1	0.00988142
PPFIBP2	liprin-beta-2 isoform 2	NP_001243497.1	0.00988142
NSUN7	putative methyltransferase NSUN7 isoform 1	NP_078953.3	0.00988142
TRMT12	tRNA wybutosine-synthesizing protein 2 homolog	NP_060426.2	0.00988142
UTY	histone demethylase UTY isoform X6	XP_011529748.1	0.00988142
NF1	neurofibromin isoform 2	NP_000258.1	0.00988142
ZNF106	zinc finger protein 106 isoform X3	XP_005254649.1	0.00988142
ZNF100	PREDICTED: zinc finger protein 100 isoform X2	XP_005259841.1	0.00988142
OSBPL11	PREDICTED: oxysterol-binding protein-related protein 11 isoform X1	XP_011510686.1	0.00988142
IGSF11	immunoglobulin superfamily member 11 isoform X4	XP_011510771.1	0.00988142
RIMS2	PREDICTED: regulating synaptic membrane exocytosis protein 2 isoform X19	XP_011515704.1	0.00988142
C12orf50	PREDICTED: uncharacterized protein C12orf50 isoform X1	XP_011536284.1	0.00988142
TNS2	tensin-2 isoform X5	XP_011536381.1	0.00988142
INPP5B	PREDICTED: type II inositol 1,4,5-trisphosphate 5-phosphatase isoform X1	XP_011539689.1	0.00988142
SCNN1D	PREDICTED: amiloride-sensitive sodium channel subunit delta isoform X5	XP_011540205.1	0.00988142
LOC101928592	zinc finger protein OZF-like	XP_011547051.1	0.00988142
EPPK1	epiplakin	NP_112598.3	0.01373
UNC80	protein unc-80 homolog isoform X1	XP_011509306.1	0.01373
SMCHD1	structural maintenance of chromosomes flexible hinge domain-containing protein 1 isoform X1	XP_011523944.1	0.0146661
ARHGAP21	rho GTPase-activating protein 21 isoform X3	XP_011517908.1	0.0146661
UBN2	ubinuclein-2 isoform X4	XP_006715979.2	0.0146661
SHKBP1	SH3KBP1-binding protein 1 isoform X1	XP_006723537.1	0.0146661
RYR3	ryanodine receptor 3 isoform 1	NP_001027.3	0.0146661
SASH1	PREDICTED: SAM and SH3 domain-containing protein 1 isoform X6	XP_005266931.1	0.0146661
EVI5L	EVI5-like protein isoform X1	XP_005272515.1	0.0146661
PLEKHA7	PREDICTED: pleckstrin homology domain-containing family A member 7 isoform X5	XP_011518215.1	0.0146661
NEDD4L	E3 ubiquitin-protein ligase NEDD4-like isoform X1	XP_005266715.2	0.0161818
KIAA1211	PREDICTED: uncharacterized protein KIAA1211 isoform X2	XP_011532697.1	0.0161818
DLG5	PREDICTED: disks large homolog 5 isoform X7	XP_011544881.1	0.0161818
PHRF1	PREDICTED: PHD and RING finger domain-containing protein 1 isoform X4	XP_011544903.1	0.0161818
CDC5L	cell division cycle 5-like protein	NP_001244.1	0.0178609
ESRP1	epithelial splicing regulatory protein 1 isoform 1	NP_060167.2	0.0178609
AMBRA1	activating molecule in BECN1-regulated autophagy protein 1 isoform X2	XP_005253068.1	0.0178609
SEC16A	protein transport protein Sec16A isoform 1	NP_055681.1	0.0178609
PRDM9	histone-lysine N-methyltransferase PRDM9 isoform PRDM9 B	NP_064612.2	0.0178609
FGD4	FYVE, RhoGEF and PH domain-containing protein 4 isoform X1	XP_005253361.1	0.0178609
ANKRD27	ankyrin repeat domain-containing protein 27 isoform X1	XP_006723475.1	0.0178609
IGSF9	PREDICTED: protein turtle homolog A isoform X1	XP_011508111.1	0.0178609
DRD3	PREDICTED: D(3) dopamine receptor isoform X1	XP_011510812.1	0.0178609
SPATA31A1	spermatogenesis-associated protein 31A1 isoform X1	XP_011516308.1	0.0178609
SETD2	PREDICTED: histone-lysine N-methyltransferase SETD2 isoform X3	XP_011531935.1	0.0178609
RXFP4	relaxin-3 receptor 2	NP_871001.1	0.0238714
PHRF1	PHD and RING finger domain-containing protein 1 isoform 1	NP_001273510.1	0.0238714
PARD3	PREDICTED: partitioning defective 3 homolog isoform X9	XP_011517877.1	0.0238714
ARHGAP44	rho GTPase-activating protein 44 isoform 1	NP_055674.4	0.0352908
RNF19A	E3 ubiquitin-protein ligase RNF19A	NP_056250.3	0.0352908
SLK	STE20-like serine/threonine-protein kinase isoform 2	NP_001291672.1	0.0352908
WDR62	WD repeat-containing protein 62 isoform X10	XP_011525141.1	0.0352908
PGR	progesterone receptor isoform B	NP_000917.3	0.0352908
SMAP2	stromal membrane-associated protein 2 isoform 2	NP_001185908.1	0.0352908
PLEKHG2	pleckstrin homology domain-containing family G member 2 isoform X6	XP_006723397.1	0.0352908
ASCC2	activating signal cointegrator 1 complex subunit 2 isoform 2	NP_001229835.1	0.0352908
EEA1	early endosome antigen 1	NP_003557.2	0.0352908
CEMIP	cell migration-inducing and hyaluronan-binding protein precursor	NP_001280233.1	0.0352908
PTPRS	receptor-type tyrosine-protein phosphatase S isoform 1 precursor	NP_002841.3	0.0352908
PTPRS	receptor-type tyrosine-protein phosphatase S isoform 4 precursor	NP_570925.2	0.0352908
AKNA	microtubule organization protein AKNA isoform 1	NP_110394.3	0.0352908
GBF1	Golgi-specific brefeldin A-resistance guanine nucleotide exchange factor 1 isoform X13	XP_011538616.1	0.0352908
HGFAC	hepatocyte growth factor activator isoform 1 preproprotein	NP_001284368.1	0.0352908
NCAPG	condensin complex subunit 3	NP_071741.2	0.0352908
NECTIN1	nectin-1 isoform 2 precursor	NP_976030.1	0.0352908
KIF20A	kinesin-like protein KIF20A	NP_005724.1	0.0352908
NUP155	nuclear pore complex protein Nup155 isoform X2	XP_011512467.1	0.0352908
EPC1	enhancer of polycomb homolog 1 isoform b	NP_001258933.1	0.0352908
RDH10	retinol dehydrogenase 10	NP_742034.1	0.0352908
PYROXD1	pyridine nucleotide-disulfide oxidoreductase domain-containing protein 1 isoform 1	NP_079130.2	0.0352908
NCOA5	nuclear receptor coactivator 5 isoform 1	NP_066018.1	0.0352908
TOX2	TOX high mobility group box family member 2 isoform b	NP_001092268.1	0.0352908
IQSEC2	IQ motif and SEC7 domain-containing protein 2 isoform 1	NP_001104595.1	0.0352908
HIF3A	hypoxia-inducible factor 3-alpha isoform X3	XP_005259209.1	0.0352908
WFIKKN1	WAP, Kazal, immunoglobulin, Kunitz and NTR domain-containing protein 1 precursor	NP_444514.1	0.0352908
RNF6	E3 ubiquitin-protein ligase RNF6 isoform 1	NP_898865.1	0.0352908
PIMREG	protein PIMREG isoform 1	NP_061886.2	0.0352908
ANKRD16	ankyrin repeat domain-containing protein 16 isoform c	NP_001009943.1	0.0352908
SEC24B	protein transport protein Sec24B isoform b	NP_001036199.1	0.0352908
SLAIN1	SLAIN motif-containing protein 1 isoform C	NP_001229797.1	0.0352908
SLAIN1	SLAIN motif-containing protein 1 isoform A precursor	NP_001035243.2	0.0352908
CDH11	cadherin-11 isoform 1 preproprotein	NP_001788.2	0.0352908
ILDR1	immunoglobulin-like domain-containing receptor 1 isoform 3 precursor	NP_001186729.1	0.0352908
EPHA5	ephrin type-A receptor 5 isoform X1	XP_011530037.1	0.0352908
PARD3	partitioning defective 3 homolog isoform 1	NP_062565.2	0.0352908
PPEF2	serine/threonine-protein phosphatase with EF-hands 2 isoform X1	XP_011530341.1	0.0352908
SCAF4	SR-related and CTD-associated factor 4 isoform 1	NP_065757.1	0.0352908
DDX21	nucleolar RNA helicase 2 isoform 1	NP_004719.2	0.0352908
TUB	tubby protein homolog isoform a	NP_003311.2	0.0352908
TUB	tubby protein homolog isoform X1	XP_005253166.1	0.0352908
ATMIN	ATM interactor isoform 1	NP_056066.2	0.0352908
E4F1	transcription factor E4F1 isoform X1	XP_005255212.1	0.0352908
BANP	protein BANP isoform X1	XP_011521472.1	0.0352908
SNX32	sorting nexin-32	NP_689973.2	0.0352908
WDR6	WD repeat-containing protein 6 isoform 1	NP_060501.3	0.0352908
RNF151	RING finger protein 151 isoform X1	XP_005255186.1	0.0352908
TH	tyrosine 3-monooxygenase isoform a	NP_954986.2	0.0352908
CFAP65	cilia- and flagella-associated protein 65 isoform X1	XP_011509205.1	0.0352908
SESTD1	SEC14 domain and spectrin repeat-containing protein 1 isoform X1	XP_011510441.1	0.0352908
KANK2	KN motif and ankyrin repeat domain-containing protein 2 isoform 1	NP_056308.3	0.0352908
IRF9	interferon regulatory factor 9 isoform 2	NP_006075.3	0.0352908
SBF2	myotubularin-related protein 13 isoform X1	XP_005253211.1	0.0352908
SPAG9	PREDICTED: C-Jun-amino-terminal kinase-interacting protein 4 isoform X1	XP_005257824.1	0.0352908
ATXN7L2	PREDICTED: ataxin-7-like protein 2 isoform X1	XP_005270502.1	0.0352908
HR	lysine-specific demethylase hairless isoform X1	XP_005273626.1	0.0352908
MRPL45	PREDICTED: 39S ribosomal protein L45, mitochondrial isoform X1	XP_006725429.1	0.0352908
LIMCH1	PREDICTED: LIM and calponin homology domains-containing protein 1 isoform X15	XP_011511954.1	0.0352908
DSP	PREDICTED: desmoplakin isoform X1	XP_011512625.1	0.0352908
POLM	DNA-directed DNA/RNA polymerase mu isoform X1	XP_011513577.1	0.0352908
TRPM5	PREDICTED: transient receptor potential cation channel subfamily M member 5 isoform X1	XP_011518337.1	0.0352908
MED24	PREDICTED: mediator of RNA polymerase II transcription subunit 24 isoform X5	XP_011523832.1	0.0352908
NLRP12	PREDICTED: NACHT, LRR and PYD domains-containing protein 12 isoform X1	XP_011525780.1	0.0352908
NCF4	PREDICTED: neutrophil cytosol factor 4 isoform X1	XP_011528500.1	0.0352908
NCF4	PREDICTED: neutrophil cytosol factor 4 isoform X2	XP_011528501.1	0.0352908
GCNA	acidic repeat-containing protein isoform X3	XP_011529368.1	0.0352908
IQSEC1	PREDICTED: IQ motif and SEC7 domain-containing protein 1 isoform X1	XP_011532606.1	0.0352908
BAZ1A	bromodomain adjacent to zinc finger domain protein 1A isoform X2	XP_011534676.1	0.0352908
FBXO38	F-box only protein 38 isoform X4	XP_011535986.1	0.0352908
PPP1R12A	protein phosphatase 1 regulatory subunit 12A isoform X14	XP_011536686.1	0.0352908
ARHGEF28	PREDICTED: rho guanine nucleotide exchange factor 28 isoform X2	XP_011541847.1	0.0352908
DUSP16	PREDICTED: dual specificity protein phosphatase 16 isoform X1	XP_011547180.1	0.0352908
CNTNAP3B	PREDICTED: contactin-associated protein-like 3B isoform X9	XP_011547533.1	0.0352908
SMG6	telomerase-binding protein EST1A isoform 1	NP_060045.4	0.0380695
CAD	CAD protein isoform X2	XP_006712164.1	0.0380695
CHERP	calcium homeostasis endoplasmic reticulum protein	NP_006378.3	0.0380695
MAST2	microtubule-associated serine/threonine-protein kinase 2 isoform X1	XP_011539361.1	0.0380695
GATA3	trans-acting T-cell-specific transcription factor GATA-3 isoform 1	NP_001002295.1	0.0380695
PLCH1	1-phosphatidylinositol 4,5-bisphosphate phosphodiesterase eta-1 isoform X1	XP_005247295.1	0.0380695
ZMIZ2	zinc finger MIZ domain-containing protein 2 isoform X1	XP_005249923.1	0.0380695
ATXN1	ataxin-1 isoform ATXN1	NP_000323.2	0.0380695
PCNX2	pecanex-like protein 2 isoform 1	NP_055616.3	0.0380695
SSH2	protein phosphatase Slingshot homolog 2 isoform 1	NP_001269058.1	0.0380695
PAXIP1	PAX-interacting protein 1	NP_031375.3	0.0380695
SAFB	scaffold attachment factor B1 isoform 1	NP_001188267.1	0.0380695
NBEAL2	neurobeachin-like protein 2 isoform X3	XP_011531835.1	0.0380695
SVEP1	sushi, von Willebrand factor type A, EGF and pentraxin domain-containing protein 1 precursor	NP_699197.3	0.0380695
CD320	CD320 antigen isoform 2 precursor	NP_001159367.1	0.0380695
SRRM2	serine/arginine repetitive matrix protein 2	NP_057417.3	0.0380695
PHLDB3	pleckstrin homology-like domain family B member 3 isoform X2	XP_005259227.1	0.0380695
PHF2	lysine-specific demethylase PHF2 isoform X3	XP_006717206.1	0.0380695
SHANK3	SH3 and multiple ankyrin repeat domains protein 3	NP_277052.1	0.0380695
NUP214	PREDICTED: nuclear pore complex protein Nup214 isoform X1	XP_005272273.1	0.0380695
ERICH3	PREDICTED: glutamate-rich protein 3 isoform X4	XP_006710413.1	0.0380695
MED12L	PREDICTED: mediator of RNA polymerase II transcription subunit 12-like protein isoform X5	XP_011510690.1	0.0380695
KIAA1217	PREDICTED: sickle tail protein homolog isoform X7	XP_011517856.1	0.0380695
MAP4	PREDICTED: microtubule-associated protein 4 isoform X10	XP_011532012.1	0.0380695

## Sheet: 4.mcPV_VS_Others_Fisher
Gene_Name	Description	Protein	pvalues
PFKFB3	6-phosphofructo-2-kinase/fructose-2,6-bisphosphatase 3 isoform 3	NP_001269559.1	0.00197628
SLC26A5	prestin isoform c	NP_996767.1	0.00197628
DMD	dystrophin isoform Dp71a	NP_004008.1	0.00197628
MYLK3	PREDICTED: myosin light chain kinase 3 isoform X1	XP_005256290.1	0.00197628
RAB44	PREDICTED: ras-related protein Rab-44 isoform X1	XP_011512902.1	0.00197628
TTBK1	tau-tubulin kinase 1 isoform X6	XP_011513250.1	0.00197628
TTLL2	probable tubulin polyglutamylase TTLL2 isoform 1	NP_114155.4	0.00494071
MAGEE2	melanoma-associated antigen E2	NP_619648.1	0.00494071
PLEKHG4	puratrophin-1 isoform 2	NP_001123203.1	0.00494071
CCDC187	coiled-coil domain-containing protein 187 isoform X1	XP_011516981.1	0.00494071
ODAM	PREDICTED: odontogenic ameloblast-associated protein isoform X2	XP_011530354.1	0.00494071
LARP1	la-related protein 1 isoform X5	XP_011535918.1	0.00494071
FOXO3	forkhead box protein O3 isoform 1	NP_001446.1	0.00988142
ZSCAN20	zinc finger and SCAN domain-containing protein 20	NP_660281.2	0.00988142
SEMA6D	semaphorin-6D isoform 2 precursor	NP_705869.1	0.00988142
AZGP1	zinc-alpha-2-glycoprotein precursor	NP_001176.1	0.00988142
MAF	transcription factor Maf isoform a	NP_005351.2	0.00988142
NELFE	negative elongation factor E	NP_002895.3	0.00988142
CCNL2	cyclin-L2 isoform X1	XP_011540518.1	0.00988142
SPHKAP	PREDICTED: A-kinase anchor protein SPHKAP isoform X3	XP_005246924.1	0.00988142
PPFIA4	PREDICTED: liprin-alpha-4 isoform X4	XP_011508371.1	0.00988142
CCNL2	PREDICTED: cyclin-L2 isoform X2	XP_011540519.1	0.00988142
HERC2	PREDICTED: E3 ubiquitin-protein ligase HERC2 isoform X6	XP_011547264.1	0.00988142
C6	complement component C6 isoform X4	XP_011512421.1	0.0108696
ME1	NADP-dependent malic enzyme	NP_002386.1	0.0108696
PIK3C3	phosphatidylinositol 3-kinase catalytic subunit type 3 isoform 1	NP_002638.2	0.0108696
CIC	protein capicua homolog isoform CIC-S	NP_055940.3	0.0108696
ZFAND6	AN1-type zinc finger protein 6 isoform b	NP_001229846.1	0.0108696
ESS2	splicing factor ESS-2 homolog isoform X1	XP_005261339.1	0.0108696
SMPD3	sphingomyelin phosphodiesterase 3	NP_061137.1	0.0108696
CFAP69	cilia- and flagella-associated protein 69 isoform 2	NP_001153610.1	0.0108696
ADAP1	arf-GAP with dual PH domain-containing protein 1 isoform 1	NP_006860.1	0.0108696
ZFAND5	AN1-type zinc finger protein 5	NP_005998.1	0.0108696
MAPK8	mitogen-activated protein kinase 8 isoform 5	NP_001265477.1	0.0108696
PCDHB3	protocadherin beta-3 precursor	NP_061760.1	0.0108696
RAB9A	ras-related protein Rab-9A	NP_004242.1	0.0108696
LARP1B	PREDICTED: la-related protein 1B isoform X6	XP_011530364.1	0.0108696
FHAD1	forkhead-associated domain-containing protein 1 isoform X24	XP_011538898.1	0.0108696
NAT8	N-acetyltransferase 8	NP_003951.3	0.0108696
HAUS6	HAUS augmin-like complex subunit 6 isoform 2	NP_001257819.1	0.0108696
SESN3	sestrin-3 isoform 2	NP_001258523.1	0.0108696
GRIK4	glutamate receptor ionotropic, kainate 4 isoform X1	XP_011541086.1	0.0108696
CPSF7	cleavage and polyadenylation specificity factor subunit 7 isoform 1	NP_079087.3	0.0108696
C21orf58	uncharacterized protein C21orf58 isoform X1	XP_011527921.1	0.0108696
C21orf58	uncharacterized protein C21orf58 isoform X5	XP_011527926.1	0.0108696
CADPS	calcium-dependent secretion activator 1 isoform X48	XP_011532505.1	0.0108696
ANKRD33B	ankyrin repeat domain-containing protein 33B	NP_001157912.1	0.0108696
CDCA7L	cell division cycle-associated 7-like protein isoform 3	NP_001120843.1	0.0108696
MAPK7	mitogen-activated protein kinase 7 isoform X1	XP_006721620.1	0.0108696
ZCCHC12	zinc finger CCHC domain-containing protein 12	NP_776159.1	0.0108696
CSTF2T	cleavage stimulation factor subunit 2 tau variant	NP_056050.1	0.0108696
MACIR	macrophage immunometabolism regulator	NP_149988.1	0.0108696
SRPRA	signal recognition particle receptor subunit alpha isoform 2	NP_001171313.1	0.0108696
ACP7	acid phosphatase type 7 isoform X1	XP_011525268.1	0.0108696
BACE1	beta-secretase 1 isoform A preproprotein	NP_036236.1	0.0108696
ZNF461	zinc finger protein 461 isoform 2	NP_001284552.1	0.0108696
INSYN1	inhibitory synaptic factor 1 isoform 1	NP_001034703.1	0.0108696
APOL6	apolipoprotein L6 isoform X1	XP_011528694.1	0.0108696
PUF60	poly(U)-binding-splicing factor PUF60 isoform g	NP_001258028.1	0.0108696
CFAP43	cilia- and flagella-associated protein 43 isoform X4	XP_005270228.1	0.0108696
PUS3	PREDICTED: tRNA pseudouridine(38/39) synthase isoform X1	XP_005271744.1	0.0108696
ZNF496	zinc finger protein 496 isoform X6	XP_005273385.1	0.0108696
ZNF496	PREDICTED: zinc finger protein 496 isoform X9	XP_005273387.1	0.0108696
HELQ	helicase POLQ-like isoform X4	XP_006714139.1	0.0108696
JPH2	PREDICTED: junctophilin-2 isoform X1	XP_006723895.1	0.0108696
C22orf15	PREDICTED: uncharacterized protein C22orf15 isoform X4	XP_006724206.2	0.0108696
SPATA46	spermatogenesis-associated protein 46 isoform X4	XP_011507747.1	0.0108696
AFAP1	PREDICTED: actin filament-associated protein 1 isoform X3	XP_011511847.1	0.0108696
SLC5A10	PREDICTED: sodium/glucose cotransporter 5 isoform X3	XP_011521955.1	0.0108696
POU2F2	POU domain, class 2, transcription factor 2 isoform X9	XP_011525342.1	0.0108696
PRICKLE2	prickle-like protein 2 isoform X9	XP_011531742.1	0.0108696
ZNF496	zinc finger protein 496 isoform X8	XP_011542614.1	0.0108696
ZNF496	zinc finger protein 496 isoform X14	XP_011542618.1	0.0108696
PIWIL1	PREDICTED: piwi-like protein 1 isoform X2	XP_011544920.1	0.0108696
RBM27	RNA-binding protein 27 isoform X1	XP_005268523.1	0.0172925
RBM28	RNA-binding protein 28 isoform 1	NP_060547.2	0.0172925
MYBPC3	myosin-binding protein C, cardiac-type	NP_000247.2	0.0172925
NFIB	nuclear factor 1 B-type isoform 2	NP_001177667.1	0.0172925
DHX57	putative ATP-dependent RNA helicase DHX57 isoform X1	XP_011531456.1	0.0172925
LIN54	protein lin-54 homolog isoform X1	XP_005262807.1	0.0172925
SH3D21	PREDICTED: SH3 domain-containing protein 21 isoform X6	XP_005271262.1	0.0172925
SH3D19	SH3 domain-containing protein 19 isoform X6	XP_011529950.1	0.0172925
XYLT2	xylosyltransferase 2 isoform X1	XP_005257629.1	0.027668
MLPH	melanophilin isoform X3	XP_006712800.1	0.027668
SRSF7	serine/arginine-rich splicing factor 7 isoform 2	NP_001182375.1	0.027668
FHOD3	FH1/FH2 domain-containing protein 3 isoform X1	XP_011524491.1	0.027668
MLIP	muscular LMNA-interacting protein isoform 1	NP_001268676.1	0.027668
KAT6B	histone acetyltransferase KAT6B isoform 3	NP_001243398.1	0.027668
DEPDC5	GATOR complex protein DEPDC5 isoform X1	XP_005261919.1	0.027668
TEX13C	PREDICTED: testis-expressed sequence 13C protein isoform X1	XP_005262409.1	0.027668
AKAP9	PREDICTED: A-kinase anchor protein 9 isoform X7	XP_011514018.1	0.027668
MICAL3	PREDICTED: protein-methionine sulfoxide oxidase MICAL3 isoform X8	XP_011544443.1	0.027668
REXO5	RNA exonuclease 5 isoform 1	NP_001185982.1	0.0316206
FAS	tumor necrosis factor receptor superfamily member 6 isoform 3 precursor	NP_690611.1	0.0316206
SLC4A8	electroneutral sodium bicarbonate exchanger 1 isoform d	NP_001245331.1	0.0316206
MCM2	DNA replication licensing factor MCM2	NP_004517.2	0.0316206
SP140	nuclear body protein SP140 isoform X13	XP_005246311.1	0.0316206
CMTM1	CKLF-like MARVEL transmembrane domain-containing protein 1 isoform 4	NP_851789.1	0.0316206
CMTM1	CKLF-like MARVEL transmembrane domain-containing protein 1 isoform 13	NP_443725.3	0.0316206
ZC3HC1	zinc finger C3HC-type protein 1 isoform 2	NP_001269119.1	0.0316206
TBX15	T-box transcription factor TBX15 isoform X3	XP_005271218.1	0.0316206
TMED8	protein TMED8 isoform b	NP_998766.1	0.0316206
SIX4	homeobox protein SIX4	NP_059116.3	0.0316206
AXIN1	axin-1 isoform X1	XP_011520984.1	0.0316206
TYK2	non-receptor tyrosine-protein kinase TYK2 isoform X1	XP_011526547.1	0.0316206
DOCK8	dedicator of cytokinesis protein 8 isoform 1	NP_982272.2	0.0316206
BIRC6	baculoviral IAP repeat-containing protein 6 isoform X24	XP_005264512.2	0.0316206
ERRFI1	ERBB receptor feedback inhibitor 1 isoform X1	XP_006710760.1	0.0316206
LHX4	LIM/homeobox protein Lhx4	NP_203129.1	0.0316206
NECAB1	N-terminal EF-hand calcium-binding protein 1	NP_071746.1	0.0316206
WDR24	GATOR complex protein WDR24	NP_115635.1	0.0316206
ANKRD6	ankyrin repeat domain-containing protein 6 isoform a	NP_001229738.1	0.0316206
LMO7	PREDICTED: LIM domain only protein 7 isoform X23	XP_011533397.1	0.0316206
MAP2K5	dual specificity mitogen-activated protein kinase kinase 5 isoform B	NP_002748.1	0.0316206
KIF21A	kinesin-like protein KIF21A isoform X6	XP_011536858.1	0.0316206
KIAA0319L	dyslexia-associated protein KIAA0319-like protein	NP_079150.3	0.0316206
EIF2D	eukaryotic translation initiation factor 2D isoform 1	NP_008824.2	0.0316206
GOLGA4	golgin subfamily A member 4 isoform X6	XP_005265130.1	0.0316206
AGBL3	cytosolic carboxypeptidase 3 isoform a	NP_848658.3	0.0316206
DOCK1	dedicator of cytokinesis protein 1 isoform X1	XP_011537724.1	0.0316206
ABCB9	ABC-type oligopeptide transporter ABCB9 isoform 1	NP_062571.1	0.0316206
TBCEL	tubulin-specific chaperone cofactor E-like protein	NP_689928.3	0.0316206
FAM167A	protein FAM167A	NP_444509.2	0.0316206
OBSCN	obscurin isoform b	NP_001092093.2	0.0316206
PCDH1	protocadherin-1 isoform 1 precursor	NP_002578.2	0.0316206
BRPF1	peregrin isoform X1	XP_011532403.1	0.0316206
ZFYVE9	zinc finger FYVE domain-containing protein 9 isoform 3	NP_004790.2	0.0316206
C21orf58	uncharacterized protein C21orf58 isoform X3	XP_011527925.1	0.0316206
GARIN4	Golgi-associated RAB2 interactor protein 4	NP_705834.2	0.0316206
IWS1	protein IWS1 homolog isoform X1	XP_005263764.1	0.0316206
CDCA7L	cell division cycle-associated 7-like protein isoform 1	NP_061189.2	0.0316206
OTOGL	otogelin-like protein isoform X1	XP_005268859.1	0.0316206
SGSM1	small G protein signaling modulator 1 isoform 2	NP_597711.1	0.0316206
MEI1	meiosis inhibitor protein 1 isoform X6	XP_011528240.1	0.0316206
MGAT5B	alpha-1,6-mannosylglycoprotein 6-beta-N-acetylglucosaminyltransferase B isoform 3	NP_001186101.1	0.0316206
TTC21A	tetratricopeptide repeat protein 21A isoform X5	XP_011531749.1	0.0316206
PUSL1	tRNA pseudouridine synthase-like 1 isoform 2	NP_699170.1	0.0316206
KLF17	Krueppel-like factor 17 isoform X2	XP_005270522.2	0.0316206
TCERG1L	transcription elongation regulator 1-like protein	NP_777597.2	0.0316206
PLAG1	zinc finger protein PLAG1 isoform a	NP_002646.2	0.0316206
GINS3	DNA replication complex GINS protein PSF3 isoform c	NP_001119602.1	0.0316206
GALR2	galanin receptor type 2	NP_003848.1	0.0316206
MAGI2	membrane-associated guanylate kinase, WW and PDZ domain-containing protein 2 isoform 1	NP_036433.2	0.0316206
ADAT2	tRNA-specific adenosine deaminase 2 isoform X1	XP_011533741.1	0.0316206
DAPK1	death-associated protein kinase 1	NP_004929.2	0.0316206
MRPL38	39S ribosomal protein L38, mitochondrial precursor	NP_115867.2	0.0316206
ATXN2	ataxin-2 isoform 1	NP_002964.3	0.0316206
TMEM200C	transmembrane protein 200C	NP_001073678.1	0.0316206
GAS2L2	GAS2-like protein 2	NP_644814.1	0.0316206
IZUMO1	PREDICTED: izumo sperm-egg fusion protein 1 isoform X2	XP_005258850.1	0.0316206
THSD7B	PREDICTED: thrombospondin type-1 domain-containing protein 7B isoform X1	XP_005263859.1	0.0316206
C2orf78	PREDICTED: uncharacterized protein C2orf78 isoform X1	XP_005264359.1	0.0316206
BRD8	bromodomain-containing protein 8 isoform X2	XP_005271913.1	0.0316206
LIN9	protein lin-9 homolog isoform X1	XP_005273159.1	0.0316206
FAM104B	PREDICTED: protein FAM104B isoform X2	XP_006724675.1	0.0316206
LOC102723750	PREDICTED: uncharacterized protein LOC102723750 isoform X2	XP_011506807.1	0.0316206
LOC105369275	PREDICTED: uncharacterized protein LOC105369275, partial	XP_011507248.1	0.0316206
USP37	PREDICTED: ubiquitin carboxyl-terminal hydrolase 37 isoform X4	XP_011509842.1	0.0316206
LOC102725210	PREDICTED: vegetative cell wall protein gp1-like	XP_011513259.1	0.0316206
SYT9	synaptotagmin-9 isoform X3	XP_011518204.1	0.0316206
SPC24	PREDICTED: kinetochore protein Spc24 isoform X1	XP_011526003.1	0.0316206
FBN3	PREDICTED: fibrillin-3 isoform X1	XP_011526675.1	0.0316206
NCAM2	PREDICTED: neural cell adhesion molecule 2 isoform X2	XP_011527880.1	0.0316206
FAM104B	PREDICTED: protein FAM104B isoform X1	XP_011529136.1	0.0316206
SORBS2	PREDICTED: sorbin and SH3 domain-containing protein 2 isoform X5	XP_011530667.1	0.0316206
DHX30	PREDICTED: putative ATP-dependent RNA helicase DHX30 isoform X3	XP_011531795.1	0.0316206
TRANK1	PREDICTED: TPR and ankyrin repeat-containing protein 1 isoform X4	XP_011532594.1	0.0316206
FHAD1	PREDICTED: forkhead-associated domain-containing protein 1 isoform X4	XP_011538880.1	0.0316206
FHAD1	PREDICTED: forkhead-associated domain-containing protein 1 isoform X7	XP_011538885.1	0.0316206
HIVEP3	transcription factor HIVEP3 isoform X2	XP_011540187.1	0.0316206
SREK1	PREDICTED: splicing regulatory glutamine/lysine-rich protein 1 isoform X3	XP_011541472.1	0.0316206
ZNF496	zinc finger protein 496 isoform X4	XP_011542612.1	0.0316206
TRMT9B	probable tRNA methyltransferase 9B isoform X1	XP_011542898.1	0.0316206
CCDC88B	coiled-coil domain-containing protein 88B isoform X1	XP_011543259.1	0.0316206
SYNRG	PREDICTED: synergin gamma isoform X1	XP_011545080.1	0.0316206
HYOU1	PREDICTED: hypoxia up-regulated protein 1 isoform X1	XP_011547080.1	0.0316206
LOC105369145	PREDICTED: orofacial cleft 1 candidate gene 1 protein	XP_011547345.1	0.0316206
LOC105375302	PREDICTED: protein FAM182A-like isoform X1	XP_011547405.1	0.0316206
RRP12	RRP12-like protein isoform 2	NP_001138586.1	0.041502
KCNH4	potassium voltage-gated channel subfamily H member 4	NP_036417.1	0.041502
FOXM1	forkhead box protein M1 isoform X4	XP_011519233.1	0.041502
ADAMTSL3	ADAMTS-like protein 3 isoform a precursor	NP_997400.2	0.041502
BSN	protein bassoon	NP_003449.2	0.041502
ZNF543	zinc finger protein 543	NP_998763.2	0.041502
DST	dystonin isoform X3	XP_005249367.1	0.041502
DLGAP4	disks large-associated protein 4 isoform X1	XP_011526990.1	0.041502

## Sheet: 5. Heatmap_matrix
Gene_Name	Protein	MMP (%)	oMMP(%)	BP (%)	mcPV (%)
XP_005266896.1	CRYBG1	100	8.33333	33.3333	66.6667
NP_001229835.1	ASCC2	50	0	0	33.3333
NP_001291672.1	SLK	50	0	0	33.3333
NP_071741.2	NCAPG	50	0	0	33.3333
NP_005724.1	KIF20A	50	0	0	33.3333
NP_742034.1	RDH10	50	0	0	33.3333
NP_001104595.1	IQSEC2	50	0	0	33.3333
NP_061886.2	PIMREG	50	0	0	33.3333
NP_001229797.1	SLAIN1	50	0	0	33.3333
NP_065757.1	SCAF4	50	0	0	33.3333
XP_011509205.1	CFAP65	50	0	0	33.3333
NP_056308.3	KANK2	50	0	0	33.3333
XP_005257824.1	SPAG9	50	0	0	33.3333
XP_006725429.1	MRPL45	50	0	0	33.3333
XP_011513577.1	POLM	50	0	0	33.3333
XP_011547180.1	DUSP16	50	0	0	33.3333
XP_011523832.1	MED24	50	0	0	33.3333
XP_011509306.1	UNC80	100	25	33.3333	66.6667
XP_011526643.1	DOHH	66.6667	0	0	33.3333
XP_011527238.1	COL20A1	66.6667	0	0	33.3333
XP_006713615.1	TMCC1	66.6667	0	0	33.3333
NP_006006.3	ARID1A	66.6667	8.33333	33.3333	66.6667
XP_011514312.1	AUTS2	66.6667	8.33333	33.3333	66.6667
NP_001269058.1	SSH2	66.6667	8.33333	0	66.6667
XP_005248402.1	CPLANE1	50	0	0	66.6667
XP_006712906.1	LRRFIP1	50	0	0	66.6667
NP_001188267.1	SAFB	66.6667	8.33333	33.3333	33.3333
XP_005249923.1	ZMIZ2	66.6667	8.33333	33.3333	33.3333
XP_005259227.1	PHLDB3	66.6667	8.33333	33.3333	33.3333
XP_005272273.1	NUP214	66.6667	8.33333	33.3333	33.3333
XP_011517856.1	KIAA1217	66.6667	8.33333	33.3333	33.3333
XP_011510690.1	MED12L	66.6667	8.33333	33.3333	33.3333
XP_005253068.1	AMBRA1	66.6667	0	33.3333	33.3333
XP_011544881.1	DLG5	100	25	66.6667	66.6667
NP_005471.3	TROAP	66.6667	16.6667	66.6667	66.6667
XP_005267126.2	ARID1B	83.3333	8.33333	66.6667	66.6667
XP_011527245.1	MYH7B	83.3333	16.6667	66.6667	66.6667
NP_061978.6	TNXB	83.3333	25	66.6667	66.6667
XP_011514379.1	HIPK2	50	0	33.3333	33.3333
XP_005274442.1	SYT7	50	0	33.3333	33.3333
NP_001254712.1	AMBRA1	50	0	33.3333	33.3333
XP_006714660.1	DMGDH	50	0	33.3333	33.3333
XP_005259240.1	SUPT5H	50	0	33.3333	33.3333
NP_078843.2	HMBOX1	50	0	33.3333	33.3333
XP_011532072.1	VILL	50	0	100	0
NP_001121901.1	SMARCAD1	50	0	66.6667	0
XP_006711903.1	EXO1	66.6667	16.6667	100	0
XP_011525824.1	ZNF264	83.3333	8.33333	33.3333	0
NP_055681.1	SEC16A	66.6667	8.33333	33.3333	0
NP_064612.2	PRDM9	66.6667	8.33333	33.3333	0
XP_011517908.1	ARHGAP21	83.3333	25	33.3333	0
XP_005272515.1	EVI5L	83.3333	25	33.3333	0
XP_011523944.1	SMCHD1	83.3333	25	33.3333	0
NP_001073899.2	TOX3	83.3333	16.6667	33.3333	0
NP_699197.3	SVEP1	66.6667	16.6667	33.3333	0
NP_060045.4	SMG6	66.6667	16.6667	33.3333	0
XP_011532012.1	MAP4	66.6667	16.6667	33.3333	0
XP_006710413.1	ERICH3	66.6667	16.6667	33.3333	0
NP_065875.3	ARHGAP21	100	25	66.6667	0
NP_001294868.1	ARID3B	66.6667	0	33.3333	0
NP_001073932.1	DYNC2H1	66.6667	0	33.3333	0
XP_011531248.1	SRBD1	66.6667	0	33.3333	0
NP_570925.2	PTPRS	50	0	33.3333	0
NP_002841.3	PTPRS	50	0	33.3333	0
NP_976030.1	NECTIN1	50	0	33.3333	0
NP_001258933.1	EPC1	50	0	33.3333	0
XP_011530341.1	PPEF2	50	0	33.3333	0
XP_005253166.1	TUB	50	0	33.3333	0
NP_056066.2	ATMIN	50	0	33.3333	0
XP_005255212.1	E4F1	50	0	33.3333	0
XP_011521472.1	BANP	50	0	33.3333	0
NP_954986.2	TH	50	0	33.3333	0
XP_011528501.1	NCF4	50	0	33.3333	0
XP_011510441.1	SESTD1	50	0	33.3333	0
NP_055893.3	MCF2L2	83.3333	16.6667	66.6667	33.3333
NP_000323.2	ATXN1	66.6667	8.33333	66.6667	0
NP_003449.2	BSN	100	58.3333	66.6667	0
XP_005249367.1	DST	83.3333	75	33.3333	0
NP_001002295.1	GATA3	66.6667	25	0	0
XP_006712164.1	CAD	66.6667	25	0	0
XP_005247295.1	PLCH1	66.6667	25	0	0
XP_006717206.1	PHF2	66.6667	25	0	0
XP_011531835.1	NBEAL2	66.6667	25	0	0
XP_005255950.1	TOX3	83.3333	8.33333	0	0
NP_113607.1	NFKBIZ	66.6667	8.33333	0	0
NP_001185924.1	NADK	66.6667	8.33333	0	0
XP_005257820.1	ABCC3	66.6667	8.33333	0	0
XP_006715218.1	ZFAND3	66.6667	8.33333	0	0
XP_011527729.1	ADARB1	66.6667	8.33333	0	0
XP_011513921.1	PHF14	66.6667	8.33333	0	0
XP_005253361.1	FGD4	66.6667	16.6667	0	0
XP_011531935.1	SETD2	66.6667	16.6667	0	0
NP_001244.1	CDC5L	66.6667	16.6667	0	0
NP_001271169.1	CCSER2	83.3333	16.6667	0	0
NP_056250.3	RNF19A	50	8.33333	0	0
NP_055674.4	ARHGAP44	50	8.33333	0	0
XP_011525141.1	WDR62	50	8.33333	0	0
NP_000917.3	PGR	50	8.33333	0	0
NP_001185908.1	SMAP2	50	8.33333	0	0
XP_006723397.1	PLEKHG2	50	8.33333	0	0
NP_003557.2	EEA1	50	8.33333	0	0
NP_001280233.1	CEMIP	50	8.33333	0	0
NP_110394.3	AKNA	50	8.33333	0	0
XP_011538616.1	GBF1	50	8.33333	0	0
NP_001284368.1	HGFAC	50	8.33333	0	0
XP_011512467.1	NUP155	50	8.33333	0	0
NP_079130.2	PYROXD1	50	8.33333	0	0
NP_066018.1	NCOA5	50	8.33333	0	0
NP_001092268.1	TOX2	50	8.33333	0	0
XP_005259209.1	HIF3A	50	8.33333	0	0
NP_444514.1	WFIKKN1	50	8.33333	0	0
NP_898865.1	RNF6	50	8.33333	0	0
NP_001009943.1	ANKRD16	50	8.33333	0	0
NP_001036199.1	SEC24B	50	8.33333	0	0
NP_001035243.2	SLAIN1	50	8.33333	0	0
NP_001788.2	CDH11	50	8.33333	0	0
NP_001186729.1	ILDR1	50	8.33333	0	0
XP_011530037.1	EPHA5	50	8.33333	0	0
NP_062565.2	PARD3	50	8.33333	0	0
NP_004719.2	DDX21	50	8.33333	0	0
NP_003311.2	TUB	50	8.33333	0	0
NP_689973.2	SNX32	50	8.33333	0	0
NP_060501.3	WDR6	50	8.33333	0	0
XP_005255186.1	RNF151	50	8.33333	0	0
NP_006075.3	IRF9	50	8.33333	0	0
XP_005253211.1	SBF2	50	8.33333	0	0
XP_005270502.1	ATXN7L2	50	8.33333	0	0
XP_005273626.1	HR	50	8.33333	0	0
XP_011511954.1	LIMCH1	50	8.33333	0	0
XP_011512625.1	DSP	50	8.33333	0	0
XP_011518337.1	TRPM5	50	8.33333	0	0
XP_011525780.1	NLRP12	50	8.33333	0	0
XP_011528500.1	NCF4	50	8.33333	0	0
XP_011529368.1	GCNA	50	8.33333	0	0
XP_011532606.1	IQSEC1	50	8.33333	0	0
XP_011534676.1	BAZ1A	50	8.33333	0	0
XP_011535986.1	FBXO38	50	8.33333	0	0
XP_011536686.1	PPP1R12A	50	8.33333	0	0
XP_011547533.1	CNTNAP3B	50	8.33333	0	0
XP_011541847.1	ARHGEF28	50	8.33333	0	0
XP_006723537.1	SHKBP1	83.3333	16.6667	33.3333	33.3333
XP_011518215.1	PLEKHA7	83.3333	16.6667	33.3333	33.3333
NP_006725.3	HIVEP2	100	25	33.3333	33.3333
NP_001052.2	TBXAS1	50	0	0	0
XP_005256948.1	ARHGAP44	50	0	0	0
XP_005270045.1	ZMIZ1	50	0	0	0
NP_056094.1	TBC1D30	50	0	0	0
NP_061759.1	PCDHB2	50	0	0	0
NP_001246.2	CDC20	50	0	0	0
NP_660328.2	NKX2-3	50	0	0	0
NP_473451.3	GALNT15	50	0	0	0
NP_757384.1	KREMEN2	50	0	0	0
NP_001268229.1	AGAP3	50	0	0	0
NP_038466.2	UBQLN1	50	0	0	0
NP_057400.1	REV1	50	0	0	0
NP_076999.2	DSCC1	50	0	0	0
NP_001242910.1	CREB3L4	50	0	0	0
XP_011507437.1	FCRL1	50	0	0	0
XP_011512307.1	RICTOR	50	0	0	0
NP_001243497.1	PPFIBP2	50	0	0	0
NP_078953.3	NSUN7	50	0	0	0
NP_060426.2	TRMT12	50	0	0	0
XP_011529748.1	UTY	50	0	0	0
NP_000258.1	NF1	50	0	0	0
NP_002909.4	RFX1	66.6667	0	0	0
XP_005254649.1	ZNF106	50	0	0	0
XP_005259841.1	ZNF100	50	0	0	0
XP_011510686.1	OSBPL11	50	0	0	0
XP_011510771.1	IGSF11	50	0	0	0
XP_011515704.1	RIMS2	50	0	0	0
XP_011536284.1	C12orf50	50	0	0	0
XP_011536381.1	TNS2	50	0	0	0
XP_011539689.1	INPP5B	50	0	0	0
XP_011547051.1	LOC101928592	50	0	0	0
XP_011540205.1	SCNN1D	50	0	0	0
XP_011517877.1	PARD3	100	41.6667	33.3333	66.6667
XP_006723475.1	ANKRD27	66.6667	8.33333	0	33.3333
NP_060167.2	ESRP1	66.6667	8.33333	0	33.3333
XP_011508111.1	IGSF9	66.6667	8.33333	0	33.3333
XP_011516308.1	SPATA31A1	66.6667	8.33333	0	33.3333
XP_011510812.1	DRD3	66.6667	8.33333	0	33.3333
XP_006720975.1	MRTFB	83.3333	0	0	33.3333
XP_011517904.1	ARHGAP21	83.3333	8.33333	0	33.3333
NP_001186.1	BFSP1	83.3333	8.33333	0	33.3333
NP_001027.3	RYR3	83.3333	25	0	33.3333
XP_005266931.1	SASH1	83.3333	25	0	33.3333
XP_006715979.2	UBN2	83.3333	25	0	33.3333
XP_011539361.1	MAST2	66.6667	16.6667	0	33.3333
NP_006378.3	CHERP	66.6667	16.6667	0	33.3333
NP_055616.3	PCNX2	66.6667	16.6667	0	33.3333
NP_031375.3	PAXIP1	66.6667	16.6667	0	33.3333
NP_277052.1	SHANK3	66.6667	16.6667	0	33.3333
NP_001159367.1	CD320	66.6667	16.6667	0	33.3333
NP_001121.2	TLE5	83.3333	16.6667	0	33.3333
NP_056093.3	SASH1	83.3333	16.6667	0	33.3333
XP_005263536.1	CASZ1	0	66.6667	33.3333	0
NP_892009.3	NAV2	16.6667	83.3333	66.6667	33.3333
NP_001008781.2	FAT3	16.6667	75	0	33.3333
NP_005329.3	HIP1	0	58.3333	0	33.3333
NP_003604.3	CILP	0	58.3333	0	33.3333
NP_038286.2	ARHGAP6	33.3333	83.3333	33.3333	0
NP_000961.2	RPL6	0	50	0	0
XP_005250462.1	SRRT	0	50	0	0
NP_055970.1	LARP4B	0	50	0	0
XP_011536492.1	GLI1	0	41.6667	0	0
NP_149118.2	SEC16B	0	58.3333	0	0
XP_011543741.1	RAI2	0	41.6667	0	0
XP_011530626.1	BLTP1	0	41.6667	0	0
NP_071398.3	PRDM15	0	50	0	0
NP_065397.3	KAT14	0	41.6667	0	0
NP_065939.2	KIAA1522	0	41.6667	0	0
NP_115800.1	MSANTD4	0	41.6667	0	0
NP_001243334.1	KDM2A	0	41.6667	0	0
NP_079174.2	DENND1C	0	58.3333	0	0
NP_057511.2	ELOA2	0	50	0	0
NP_037418.3	RBM15B	0	41.6667	0	0
NP_001229597.1	C8orf87	0	41.6667	0	0
XP_005247654.1	YEATS2	0	50	0	0
XP_005252890.1	FNBP4	0	58.3333	0	0
XP_005269713.1	PPRC1	0	41.6667	0	0
XP_005276696.1	LOC101929870	0	41.6667	0	0
XP_011508303.1	TRIM46	0	41.6667	0	0
XP_011524930.1	FCGRT	0	50	0	0
XP_011531350.1	SLC8A1	0	41.6667	0	0
XP_011531814.1	CLASP2	0	50	0	0
XP_011537164.1	KDM2B	0	41.6667	0	0
XP_011539216.1	FAAP20	0	41.6667	0	0
XP_011542608.1	CDC42BPA	0	41.6667	0	0
XP_011547625.1	LOC105376351	0	41.6667	0	0
XP_011543189.1	TSGA10IP	0	41.6667	0	0
NP_203754.2	TNKS1BP1	33.3333	83.3333	0	0
XP_005254142.1	ARHGEF7	16.6667	66.6667	0	0
XP_006722986.1	DOT1L	16.6667	66.6667	0	0
XP_005247430.1	GOLGB1	16.6667	66.6667	0	0
XP_011510025.1	TNS1	16.6667	0	66.6667	66.6667
XP_011522125.1	ITGAE	16.6667	0	66.6667	66.6667
NP_001123631.1	STOX1	16.6667	0	66.6667	66.6667
NP_006588.1	HSPA8	50	8.33333	66.6667	66.6667
NP_573573.2	SHANK2	33.3333	0	66.6667	66.6667
XP_006725248.1	NPIPA5	50	0	66.6667	33.3333
NP_001714.1	DST	50	16.6667	100	66.6667
XP_006725617.1	TJP1	50	16.6667	100	66.6667
NP_001135452.1	TP53BP1	66.6667	25	100	66.6667
NP_112494.3	KIF18A	33.3333	0	66.6667	33.3333
XP_011526828.1	PHACTR3	33.3333	0	66.6667	33.3333
XP_011511342.1	SENP7	33.3333	0	66.6667	33.3333
NP_660333.2	ADGRA3	33.3333	0	66.6667	33.3333
XP_011544131.1	IL4R	33.3333	0	66.6667	33.3333
XP_011506981.1	NPIPB15	33.3333	0	66.6667	33.3333
NP_001273510.1	PHRF1	0	41.6667	100	66.6667
NP_055824.1	PDZRN3	0	16.6667	100	66.6667
NP_001093214.1	SYBU	0	25	100	66.6667
XP_011531000.1	EPAS1	0	0	66.6667	33.3333
XP_011514625.1	ADAM22	0	0	66.6667	33.3333
NP_003834.3	SCEL	0	0	66.6667	33.3333
NP_689848.1	OIT3	0	0	66.6667	33.3333
NP_001127910.1	PHLDB2	0	0	66.6667	33.3333
NP_055236.1	DKK2	0	0	66.6667	33.3333
NP_004784.2	LONP1	0	0	66.6667	33.3333
NP_065838.2	ZNF624	0	0	66.6667	33.3333
XP_005276938.1	PECAM1	0	0	66.6667	33.3333
XP_006714102.1	PDGFRA	0	0	66.6667	33.3333
XP_005247289.1	NLGN1	0	0	66.6667	33.3333
NP_006446.1	P3H4	0	8.33333	100	66.6667
XP_005257489.1	AMZ2	0	0	100	66.6667
XP_011511575.1	KLHL6	0	50	100	0
XP_011524962.1	CIC	0	41.6667	100	0
NP_076869.1	VKORC1	0	33.3333	100	0
NP_061852.3	WNK1	0	25	100	0
NP_001013421.1	CXorf66	0	25	100	0
XP_005263133.1	USP53	16.6667	33.3333	100	0
XP_011514940.1	KRBA1	16.6667	41.6667	100	0
NP_871001.1	RXFP4	0	50	100	33.3333
XP_011511694.1	EVC2	16.6667	33.3333	100	33.3333
NP_001033793.2	SEPTIN4	33.3333	8.33333	100	33.3333
XP_011529074.1	IQSEC2	33.3333	0	100	33.3333
NP_064581.2	XAB2	16.6667	0	100	33.3333
XP_006720624.1	NUSAP1	16.6667	8.33333	100	33.3333
NP_004609.1	TOP3A	0	0	100	33.3333
NP_060361.4	C1orf159	16.6667	16.6667	100	33.3333
NP_443131.2	GPRIN1	16.6667	16.6667	100	33.3333
NP_004765.2	MED1	16.6667	16.6667	100	33.3333
XP_011524003.1	SPIRE1	0	16.6667	100	0
NP_055478.2	KDM4A	0	8.33333	66.6667	0
NP_075376.2	ARID4A	0	8.33333	66.6667	0
NP_002910.1	RFX3	0	8.33333	66.6667	0
NP_705717.1	TAB1	0	8.33333	66.6667	0
NP_689771.3	IQCE	0	8.33333	66.6667	0
NP_872577.1	HPS1	0	8.33333	66.6667	0
XP_006711036.1	SGIP1	0	8.33333	66.6667	0
NP_001035893.1	ZNF205	0	8.33333	66.6667	0
NP_001807.2	CEACAM8	0	8.33333	66.6667	0
NP_001258752.1	SERPINB6	0	8.33333	66.6667	0
NP_001269936.1	ZNF133	0	8.33333	66.6667	0
NP_001122098.1	SPIRE1	0	8.33333	66.6667	0
NP_598408.1	SLC12A6	0	8.33333	66.6667	0
XP_011524316.1	MEP1B	0	8.33333	66.6667	0
NP_001128206.1	C1orf94	0	8.33333	66.6667	0
NP_001161709.1	ABL2	0	8.33333	66.6667	0
NP_036586.2	TIAM2	0	8.33333	66.6667	0
NP_065917.1	KLHL1	0	8.33333	66.6667	0
NP_001159365.1	NPAS3	0	8.33333	66.6667	0
XP_011524028.1	PIEZO2	0	8.33333	66.6667	0
NP_001230242.1	STK36	0	8.33333	66.6667	0
XP_011511152.1	MELTF	0	8.33333	66.6667	0
NP_001273617.1	ABLIM2	0	8.33333	66.6667	0
NP_062826.2	METTL3	0	8.33333	66.6667	0
NP_872348.2	ERICH6B	0	8.33333	66.6667	0
NP_001124330.1	PPIP5K1	0	8.33333	66.6667	0
NP_036450.1	LETM1	0	8.33333	66.6667	0
XP_011511490.1	PHC3	0	8.33333	66.6667	0
NP_004235.4	CD163	0	8.33333	66.6667	0
NP_071370.2	GALNT11	0	8.33333	66.6667	0
NP_001191397.1	RBM10	0	8.33333	66.6667	0
XP_005246656.1	NEB	0	8.33333	66.6667	0
NP_001293013.1	CFAP54	0	8.33333	66.6667	0
NP_055417.1	PIK3R4	0	8.33333	66.6667	0
XP_011529254.1	SLC25A53	0	8.33333	66.6667	0
NP_065841.1	MUC20	0	8.33333	66.6667	0
NP_006494.1	PSMC4	0	8.33333	66.6667	0
XP_005246356.1	UBR3	0	8.33333	66.6667	0
XP_005247705.1	CCNL1	0	8.33333	66.6667	0
XP_005257594.1	INTS2	0	8.33333	66.6667	0
XP_005264496.1	TTC7A	0	8.33333	66.6667	0
XP_006711026.1	SGIP1	0	8.33333	66.6667	0
XP_006714871.1	NRG2	0	8.33333	66.6667	0
XP_011523188.1	PTRH2	0	8.33333	66.6667	0
XP_011527918.1	RBM11	0	8.33333	66.6667	0
XP_011532837.1	C5orf60	0	8.33333	66.6667	0
XP_011536681.1	PPP1R12A	0	8.33333	66.6667	0
XP_011540091.1	GNG12	0	8.33333	66.6667	0
XP_011547184.1	LOC100506248	0	8.33333	66.6667	0
XP_011540396.1	LRP8	0	8.33333	66.6667	0
XP_011509253.1	ABCA12	0	8.33333	100	0
XP_006724751.1	HMGN5	0	8.33333	100	0
NP_056372.1	CHD5	0	8.33333	100	0
XP_005253733.1	FOXM1	16.6667	16.6667	100	0
NP_071403.1	OXCT2	16.6667	16.6667	100	0
NP_001188474.1	RBM15	16.6667	25	100	0
XP_006719021.1	CHD4	16.6667	25	100	0
XP_011524027.1	PIEZO2	16.6667	0	100	0
XP_011525662.1	WDR87	16.6667	8.33333	100	0
NP_001186847.1	PGM3	0	0	66.6667	0
NP_938190.1	CACNA1G	0	0	66.6667	0
NP_001229723.1	SNAP91	0	0	66.6667	0
NP_001230228.1	APLP2	0	0	66.6667	0
NP_001186226.1	UIMC1	0	0	66.6667	0
XP_006723647.1	DZANK1	0	0	66.6667	0
XP_006711018.1	USP48	0	0	100	0
NP_001271431.1	NUBP2	0	0	66.6667	0
NP_115728.2	BRMS1L	0	0	66.6667	0
NP_757367.1	SPAG1	0	0	66.6667	0
NP_067612.1	CD79A	0	0	66.6667	0
NP_001092288.1	PDE4C	0	0	66.6667	0
NP_001291269.1	KDM4C	0	0	66.6667	0
NP_006042.3	APBB3	0	0	66.6667	0
NP_001231741.1	FOXP1	0	0	66.6667	0
NP_005159.1	RND3	0	0	100	0
NP_000573.1	SPP1	0	0	66.6667	0
NP_001035147.1	SPP1	0	0	66.6667	0
NP_003267.1	TMPO	0	0	66.6667	0
XP_011530085.1	TMEM131L	0	0	66.6667	0
XP_011513132.1	TCP11	0	0	66.6667	0
NP_001238846.1	RAP1B	0	0	100	0
NP_001242954.1	ARHGAP22	0	0	66.6667	0
NP_079441.1	ELL3	0	0	66.6667	0
NP_065708.2	ZNF304	0	0	66.6667	0
XP_006720626.1	NUSAP1	0	0	100	0
XP_006720622.1	NUSAP1	0	0	66.6667	0
NP_001268230.1	KIF23	0	0	66.6667	0
NP_004203.2	SLC28A2	0	0	100	0
NP_001035962.1	SLC12A6	0	0	66.6667	0
NP_116247.1	MAEL	0	0	66.6667	0
NP_997051.1	ENSA	0	0	66.6667	0
NP_037507.1	ABT1	0	0	66.6667	0
NP_976230.1	MIA2	0	0	66.6667	0
NP_003592.3	SMARCA5	0	0	66.6667	0
NP_060604.2	IQCC	0	0	66.6667	0
NP_001153514.1	IQCC	0	0	66.6667	0
XP_011516977.1	LCN1	0	0	66.6667	0
NP_000469.3	ALPL	0	0	66.6667	0
NP_001245389.1	PHKG1	0	0	66.6667	0
NP_006204.1	PHKG1	0	0	66.6667	0
XP_005271829.1	PHKG1	0	0	66.6667	0
NP_001245388.1	PHKG1	0	0	66.6667	0
NP_001189333.1	ALDH7A1	0	0	66.6667	0
NP_758953.1	PPP1R36	0	0	66.6667	0
NP_444515.1	TEKT1	0	0	66.6667	0
NP_001139674.1	RASGRP4	0	0	66.6667	0
NP_001715.1	BPGM	0	0	66.6667	0
XP_011513548.1	DPY19L1	0	0	66.6667	0
NP_060051.2	CHRNA9	0	0	66.6667	0
NP_631910.1	STARD6	0	0	66.6667	0
XP_005248478.1	LYSMD3	0	0	66.6667	0
NP_001268734.1	FSD2	0	0	66.6667	0
NP_065813.1	SRGAP1	0	0	66.6667	0
NP_004513.1	KIF5C	0	0	66.6667	0
NP_570901.2	SLC39A4	0	0	66.6667	0
NP_775938.1	C5orf64	0	0	66.6667	0
XP_005257122.1	MGAT5B	0	0	66.6667	0
XP_005261010.1	HLCS	0	0	66.6667	0
XP_005265214.1	MAP4	0	0	66.6667	0
XP_005270724.1	ADGRL2	0	0	66.6667	0
XP_005275463.1	MUC21	0	0	66.6667	0
XP_006713971.1	AFAP1	0	0	66.6667	0
XP_006720682.1	ATP10A	0	0	66.6667	0
XP_011506735.1	LOC105370368	0	0	66.6667	0
XP_011507855.1	LY9	0	0	66.6667	0
XP_011509103.1	IKZF2	0	0	66.6667	0
XP_011516136.1	ANKRD18A	0	0	66.6667	0
XP_011520047.1	ZSCAN2	0	0	66.6667	0
XP_011532337.1	SMARCC1	0	0	66.6667	0
XP_011534203.1	PGM3	0	0	66.6667	0
XP_011539666.1	CCDC18	0	0	66.6667	0
XP_011537666.1	USP54	0	0	66.6667	0
XP_011524025.1	PIEZO2	33.3333	25	100	33.3333
NP_001121621.2	ATXN7	33.3333	25	100	33.3333
NP_005126.1	SLC12A6	33.3333	33.3333	100	0
XP_006717037.1	SHOC1	33.3333	33.3333	100	0
NP_078779.2	HIVEP3	33.3333	33.3333	100	0
NP_001274749.1	KCNT2	33.3333	16.6667	100	0
NP_061878.3	MIOS	33.3333	25	100	0
NP_006201.1	PEG3	33.3333	25	100	0
NP_056197.3	HECTD1	33.3333	25	100	0
NP_056504.3	DENND2A	50	16.6667	100	0
NP_963890.2	CACNB2	50	16.6667	100	0
NP_722577.2	ADGRF3	50	25	100	0
XP_011530067.1	WDFY3	50	25	100	0
NP_001128683.1	FKBP6	16.6667	0	66.6667	0
NP_001193775.1	ASPM	16.6667	0	66.6667	0
XP_011524666.1	SLC27A5	16.6667	0	66.6667	0
NP_536350.2	GNAS	16.6667	0	66.6667	0
NP_055077.2	P3H3	16.6667	0	66.6667	0
NP_001009881.1	TUT4	16.6667	0	66.6667	0
NP_057443.2	NUSAP1	16.6667	0	66.6667	0
NP_775782.2	FAM117B	16.6667	0	66.6667	0
NP_000370.2	XDH	16.6667	0	66.6667	0
XP_005256009.1	C16orf86	16.6667	0	66.6667	0
XP_006714038.1	LDB2	16.6667	0	66.6667	0
NP_149052.1	MAP6	16.6667	0	66.6667	0
XP_011523684.1	CBX2	16.6667	0	66.6667	0
NP_861453.1	H1-7	16.6667	0	66.6667	0
NP_002152.2	IARS1	16.6667	0	66.6667	0
XP_011524814.1	ZNF565	16.6667	0	66.6667	0
NP_057079.2	KLF13	16.6667	0	66.6667	0
NP_004987.2	ABCC1	16.6667	0	66.6667	0
XP_005248075.1	ABLIM2	16.6667	0	66.6667	0
XP_005271231.1	LRP8	16.6667	0	66.6667	0
XP_011506700.1	LOC105370036	16.6667	0	66.6667	0
XP_011509558.1	ANO7	16.6667	0	66.6667	0
XP_011515121.1	RHPN1	16.6667	0	66.6667	0
XP_011544601.1	ZNF311	16.6667	0	66.6667	0
XP_011530347.1	DCHS2	16.6667	0	66.6667	0
XP_011542626.1	EXO1	33.3333	8.33333	100	0
XP_011518084.1	LOC105376353	33.3333	0	100	0
NP_112598.3	EPPK1	0	66.6667	66.6667	66.6667
XP_011544903.1	PHRF1	0	58.3333	66.6667	66.6667
XP_005266715.2	NEDD4L	0	66.6667	33.3333	66.6667
NP_057417.3	SRRM2	33.3333	83.3333	66.6667	100
XP_011532697.1	KIAA1211	0	58.3333	33.3333	100
NP_001296171.1	MYO15B	66.6667	16.6667	66.6667	100
XP_011523133.1	TRIM37	33.3333	0	33.3333	66.6667
NP_000611.1	NOS1	33.3333	0	33.3333	66.6667
NP_006099.2	SPON1	33.3333	0	33.3333	66.6667
NP_938073.1	KLHL17	33.3333	0	33.3333	66.6667
XP_011544443.1	MICAL3	50	8.33333	33.3333	100
NP_005351.2	MAF	33.3333	0	33.3333	100
XP_011531456.1	DHX57	33.3333	8.33333	33.3333	100
XP_011529950.1	SH3D19	33.3333	8.33333	33.3333	100
XP_005268523.1	RBM27	33.3333	8.33333	33.3333	100
NP_705869.1	SEMA6D	0	8.33333	66.6667	100
NP_115635.1	WDR24	0	0	33.3333	66.6667
NP_001269119.1	ZC3HC1	0	0	33.3333	66.6667
NP_008824.2	EIF2D	0	0	33.3333	66.6667
NP_444509.2	FAM167A	0	0	33.3333	66.6667
XP_011532403.1	BRPF1	0	0	33.3333	66.6667
NP_597711.1	SGSM1	0	0	33.3333	66.6667
XP_011528240.1	MEI1	0	0	33.3333	66.6667
NP_699170.1	PUSL1	0	0	33.3333	66.6667
XP_005270522.2	KLF17	0	0	33.3333	66.6667
NP_002646.2	PLAG1	0	0	33.3333	66.6667
NP_115867.2	MRPL38	0	0	33.3333	66.6667
XP_005271913.1	BRD8	0	0	33.3333	66.6667
XP_005273159.1	LIN9	0	0	33.3333	66.6667
XP_011527880.1	NCAM2	0	0	33.3333	66.6667
XP_011547345.1	LOC105369145	0	0	33.3333	66.6667
XP_011530667.1	SORBS2	0	0	33.3333	66.6667
NP_001182375.1	SRSF7	16.6667	16.6667	66.6667	100
NP_001177667.1	NFIB	16.6667	8.33333	66.6667	100
XP_011530354.1	ODAM	0	8.33333	33.3333	100
NP_996767.1	SLC26A5	0	0	33.3333	100
NP_004008.1	DMD	0	0	33.3333	100
XP_005262807.1	LIN54	16.6667	16.6667	33.3333	100
XP_005257629.1	XYLT2	16.6667	25	33.3333	100
XP_005262409.1	TEX13C	16.6667	25	33.3333	100
NP_001123203.1	PLEKHG4	16.6667	0	33.3333	100
NP_001176.1	AZGP1	16.6667	8.33333	33.3333	100
NP_001446.1	FOXO3	16.6667	8.33333	33.3333	100
XP_011508371.1	PPFIA4	16.6667	8.33333	33.3333	100
NP_002895.3	NELFE	16.6667	8.33333	33.3333	100
XP_005261919.1	DEPDC5	33.3333	16.6667	33.3333	100
NP_036417.1	KCNH4	33.3333	25	33.3333	100
XP_011526990.1	DLGAP4	33.3333	25	33.3333	100
NP_001138586.1	RRP12	33.3333	25	33.3333	100
NP_001268676.1	MLIP	50	16.6667	0	100
NP_690611.1	FAS	16.6667	0	0	66.6667
NP_001185982.1	REXO5	16.6667	0	0	66.6667
NP_004517.2	MCM2	16.6667	0	0	66.6667
XP_005246311.1	SP140	16.6667	0	0	66.6667
NP_059116.3	SIX4	16.6667	0	0	66.6667
XP_011526547.1	TYK2	16.6667	0	0	66.6667
NP_203129.1	LHX4	16.6667	0	0	66.6667
NP_002748.1	MAP2K5	16.6667	0	0	66.6667
XP_005265130.1	GOLGA4	16.6667	0	0	66.6667
NP_848658.3	AGBL3	16.6667	0	0	66.6667
NP_062571.1	ABCB9	16.6667	0	0	66.6667
NP_689928.3	TBCEL	16.6667	0	0	66.6667
NP_001092093.2	OBSCN	16.6667	0	0	66.6667
XP_011527925.1	C21orf58	16.6667	0	0	66.6667
NP_705834.2	GARIN4	16.6667	0	0	66.6667
XP_005263764.1	IWS1	16.6667	0	0	66.6667
XP_005268859.1	OTOGL	16.6667	0	0	66.6667
NP_001119602.1	GINS3	16.6667	0	0	66.6667
NP_003848.1	GALR2	16.6667	0	0	66.6667
NP_004929.2	DAPK1	16.6667	0	0	66.6667
NP_002964.3	ATXN2	16.6667	0	0	66.6667
XP_011518204.1	SYT9	16.6667	0	0	66.6667
XP_011526003.1	SPC24	16.6667	0	0	66.6667
XP_011529136.1	FAM104B	16.6667	0	0	66.6667
XP_011532594.1	TRANK1	16.6667	0	0	66.6667
XP_011538880.1	FHAD1	16.6667	0	0	66.6667
XP_011547405.1	LOC105375302	16.6667	0	0	66.6667
XP_011540187.1	HIVEP3	16.6667	0	0	66.6667
XP_005271262.1	SH3D21	33.3333	16.6667	0	100
XP_005246924.1	SPHKAP	33.3333	8.33333	0	100
XP_011540519.1	CCNL2	33.3333	8.33333	0	100
XP_006712800.1	MLPH	33.3333	25	0	100
NP_619648.1	MAGEE2	16.6667	8.33333	0	100
NP_660281.2	ZSCAN20	16.6667	16.6667	0	100
XP_011540518.1	CCNL2	16.6667	16.6667	0	100
NP_997400.2	ADAMTSL3	16.6667	41.6667	0	100
XP_011547264.1	HERC2	0	25	0	100
NP_060547.2	RBM28	16.6667	25	0	100
NP_000247.2	MYBPC3	16.6667	25	0	100
XP_011524491.1	FHOD3	16.6667	33.3333	0	100
XP_011514018.1	AKAP9	16.6667	33.3333	0	100
NP_002386.1	ME1	0	0	0	66.6667
XP_011512421.1	C6	0	0	0	66.6667
NP_002638.2	PIK3C3	0	0	0	66.6667
NP_055940.3	CIC	0	0	0	66.6667
NP_001229846.1	ZFAND6	0	0	0	66.6667
XP_005261339.1	ESS2	0	0	0	66.6667
NP_061137.1	SMPD3	0	0	0	66.6667
NP_001153610.1	CFAP69	0	0	0	66.6667
NP_006860.1	ADAP1	0	0	0	66.6667
NP_005998.1	ZFAND5	0	0	0	66.6667
NP_001265477.1	MAPK8	0	0	0	66.6667
NP_061760.1	PCDHB3	0	0	0	66.6667
NP_004242.1	RAB9A	0	0	0	66.6667
XP_011530364.1	LARP1B	0	0	0	66.6667
XP_011538898.1	FHAD1	0	0	0	66.6667
NP_003951.3	NAT8	0	0	0	66.6667
NP_001257819.1	HAUS6	0	0	0	66.6667
NP_001258523.1	SESN3	0	0	0	66.6667
XP_011541086.1	GRIK4	0	0	0	66.6667
NP_079087.3	CPSF7	0	0	0	66.6667
XP_011527921.1	C21orf58	0	0	0	66.6667
XP_011527926.1	C21orf58	0	0	0	66.6667
XP_011532505.1	CADPS	0	0	0	66.6667
NP_001157912.1	ANKRD33B	0	0	0	66.6667
NP_001120843.1	CDCA7L	0	0	0	66.6667
XP_006721620.1	MAPK7	0	0	0	66.6667
NP_776159.1	ZCCHC12	0	0	0	66.6667
NP_056050.1	CSTF2T	0	0	0	66.6667
NP_149988.1	MACIR	0	0	0	66.6667
NP_001171313.1	SRPRA	0	0	0	66.6667
XP_011525268.1	ACP7	0	0	0	66.6667
NP_036236.1	BACE1	0	0	0	66.6667
NP_001284552.1	ZNF461	0	0	0	66.6667
NP_001034703.1	INSYN1	0	0	0	66.6667
XP_011528694.1	APOL6	0	0	0	66.6667
NP_001258028.1	PUF60	0	0	0	66.6667
XP_005270228.1	CFAP43	0	0	0	66.6667
XP_005271744.1	PUS3	0	0	0	66.6667
XP_005273385.1	ZNF496	0	0	0	66.6667
XP_005273387.1	ZNF496	0	0	0	66.6667
XP_006714139.1	HELQ	0	0	0	66.6667
XP_006723895.1	JPH2	0	0	0	66.6667
XP_006724206.2	C22orf15	0	0	0	66.6667
XP_011507747.1	SPATA46	0	0	0	66.6667
XP_011511847.1	AFAP1	0	0	0	66.6667
XP_011521955.1	SLC5A10	0	0	0	66.6667
XP_011525342.1	POU2F2	0	0	0	66.6667
XP_011531742.1	PRICKLE2	0	0	0	66.6667

## Sheet: 6.oMMP_VS_Others_Proportions
Gene_Name	Description	Protein	P value	oMMP(%)	Others (%)
More hits in oMMP
TNKS1BP1	NP_203754.2	182 kDa tankyrase-1-binding protein	0.00332895	0.833333	0.166667
SEC16B	NP_149118.2	protein transport protein Sec16B isoform 1	0.00457666	0.583333	0
DENND1C	NP_079174.2	DENN domain-containing protein 1C isoform 1	0.00457666	0.583333	0
FNBP4	XP_005252890.1	PREDICTED: formin-binding protein 4 isoform X1	0.00457666	0.583333	0
CASZ1	XP_005263536.1	zinc finger protein castor homolog 1 isoform X3	0.00942253	0.666667	0.0833333
GOLGB1	XP_005247430.1	golgin subfamily B member 1 isoform X7	0.00942253	0.666667	0.0833333
ARHGEF7	XP_005254142.1	PREDICTED: rho guanine nucleotide exchange factor 7 isoform X2	0.00942253	0.666667	0.0833333
DOT1L	XP_006722986.1	PREDICTED: histone-lysine N-methyltransferase, H3 lysine-79 specific isoform X4	0.00942253	0.666667	0.0833333
ARHGAP6	NP_038286.2	rho GTPase-activating protein 6 isoform 1	0.0122781	0.833333	0.25
FAT3	NP_001008781.2	protocadherin Fat 3 isoform 2 precursor	0.0122781	0.75	0.166667
SRRT	XP_005250462.1	serrate RNA effector molecule homolog isoform X1	0.01373	0.5	0
RPL6	NP_000961.2	60S ribosomal protein L6 isoform 1	0.01373	0.5	0
LARP4B	NP_055970.1	la-related protein 4B isoform 1	0.01373	0.5	0
PRDM15	NP_071398.3	PR domain zinc finger protein 15 isoform 1	0.01373	0.5	0
ELOA2	NP_057511.2	elongin-A2	0.01373	0.5	0
YEATS2	XP_005247654.1	PREDICTED: YEATS domain-containing protein 2 isoform X1	0.01373	0.5	0
FCGRT	XP_011524930.1	PREDICTED: IgG receptor FcRn large subunit p51 isoform X3	0.01373	0.5	0
CLASP2	XP_011531814.1	PREDICTED: CLIP-associating protein 2 isoform X11	0.01373	0.5	0
HIP1	NP_005329.3	huntingtin-interacting protein 1 isoform 1	0.0271907	0.583333	0.0833333
CILP	NP_003604.3	cartilage intermediate layer protein 1 preproprotein	0.0271907	0.583333	0.0833333
NAV2	NP_892009.3	neuron navigator 2 isoform 1	0.0360748	0.833333	0.333333
GLI1	XP_011536492.1	zinc finger protein GLI1 isoform X2	0.0372671	0.416667	0
RAI2	XP_011543741.1	retinoic acid-induced protein 2 isoform X1	0.0372671	0.416667	0
BLTP1	XP_011530626.1	bridge-like lipid transfer protein family member 1 isoform X4	0.0372671	0.416667	0
KAT14	NP_065397.3	cysteine-rich protein 2-binding protein	0.0372671	0.416667	0
KIAA1522	NP_065939.2	uncharacterized protein KIAA1522 isoform 1	0.0372671	0.416667	0
MSANTD4	NP_115800.1	myb/SANT-like DNA-binding domain-containing protein 4	0.0372671	0.416667	0
KDM2A	NP_001243334.1	lysine-specific demethylase 2A isoform b	0.0372671	0.416667	0
RBM15B	NP_037418.3	putative RNA-binding protein 15B	0.0372671	0.416667	0
C8orf87	NP_001229597.1	uncharacterized protein C8orf87	0.0372671	0.416667	0
PPRC1	XP_005269713.1	peroxisome proliferator-activated receptor gamma coactivator-related protein 1 isoform X2	0.0372671	0.416667	0
LOC101929870	XP_005276696.1	PREDICTED: RNA polymerase II transcription factor SIII subunit A3-like	0.0372671	0.416667	0
TRIM46	XP_011508303.1	PREDICTED: tripartite motif-containing protein 46 isoform X1	0.0372671	0.416667	0
SLC8A1	XP_011531350.1	PREDICTED: sodium/calcium exchanger 1 isoform X3	0.0372671	0.416667	0
KDM2B	XP_011537164.1	PREDICTED: lysine-specific demethylase 2B isoform X3	0.0372671	0.416667	0
FAAP20	XP_011539216.1	Fanconi anemia core complex-associated protein 20 isoform X1	0.0372671	0.416667	0
CDC42BPA	XP_011542608.1	serine/threonine-protein kinase MRCK alpha isoform X1	0.0372671	0.416667	0
TSGA10IP	XP_011543189.1	testis-specific protein 10-interacting protein isoform X1	0.0372671	0.416667	0
LOC105376351	XP_011547625.1	PREDICTED: uncharacterized protein LOC105376351 isoform X8	0.0372671	0.416667	0
More hits in others
CRYBG1	XP_005266896.1	beta/gamma crystallin domain-containing protein 1 isoform X1	0.00275946	0.0833333	0.75
ARID1B	XP_005267126.2	PREDICTED: AT-rich interactive domain-containing protein 1B isoform X5	0.00275946	0.0833333	0.75
MYO15B	NP_001296171.1	myosin XVB isoform 2	0.0122781	0.166667	0.75
MYH7B	XP_011527245.1	PREDICTED: myosin-7B isoform X3	0.0122781	0.166667	0.75
DLG5	XP_011544881.1	PREDICTED: disks large homolog 5 isoform X7	0.0122781	0.25	0.833333
AMBRA1	XP_005253068.1	activating molecule in BECN1-regulated autophagy protein 1 isoform X2	0.01373	0	0.5
SHANK2	NP_573573.2	SH3 and multiple ankyrin repeat domains protein 2 isoform 2	0.01373	0	0.5
MAF	NP_005351.2	transcription factor Maf isoform a	0.01373	0	0.5
MRTFB	XP_006720975.1	myocardin-related transcription factor B isoform X3	0.01373	0	0.5
NPIPA5	XP_006725248.1	PREDICTED: nuclear pore complex-interacting protein family member A5 isoform X3	0.01373	0	0.5
IQSEC2	XP_011529074.1	PREDICTED: IQ motif and SEC7 domain-containing protein 2 isoform X3	0.01373	0	0.5
VILL	XP_011532072.1	villin-like protein isoform X1	0.01373	0	0.5
HSPA8	NP_006588.1	heat shock cognate 71 kDa protein isoform 1	0.0271907	0.0833333	0.583333
ARID1A	NP_006006.3	AT-rich interactive domain-containing protein 1A isoform a	0.0271907	0.0833333	0.583333
AUTS2	XP_011514312.1	autism susceptibility gene 2 protein isoform X1	0.0271907	0.0833333	0.583333
MICAL3	XP_011544443.1	PREDICTED: protein-methionine sulfoxide oxidase MICAL3 isoform X8	0.0271907	0.0833333	0.583333
MCF2L2	NP_055893.3	probable guanine nucleotide exchange factor MCF2L2	0.0360748	0.166667	0.666667
TROAP	NP_005471.3	tastin isoform 1	0.0360748	0.166667	0.666667
DST	NP_001714.1	dystonin isoform 1e precursor	0.0360748	0.166667	0.666667
TJP1	XP_006725617.1	PREDICTED: tight junction protein ZO-1 isoform X2	0.0360748	0.166667	0.666667
SYT7	XP_005274442.1	synaptotagmin-7 isoform X6	0.0372671	0	0.416667
HIPK2	XP_011514379.1	homeodomain-interacting protein kinase 2 isoform X1	0.0372671	0	0.416667
SRBD1	XP_011531248.1	S1 RNA-binding domain-containing protein 1 isoform X1	0.0372671	0	0.416667
XAB2	NP_064581.2	pre-mRNA-splicing factor SYF1	0.0372671	0	0.416667
PHACTR3	XP_011526828.1	phosphatase and actin regulator 3 isoform X2	0.0372671	0	0.416667
NOS1	NP_000611.1	nitric oxide synthase, brain isoform 1	0.0372671	0	0.416667
TRIM37	XP_011523133.1	E3 ubiquitin-protein ligase TRIM37 isoform X1	0.0372671	0	0.416667
AMBRA1	NP_001254712.1	activating molecule in BECN1-regulated autophagy protein 1 isoform 3	0.0372671	0	0.416667
KIF18A	NP_112494.3	kinesin-like protein KIF18A	0.0372671	0	0.416667
DMGDH	XP_006714660.1	dimethylglycine dehydrogenase, mitochondrial isoform X1	0.0372671	0	0.416667
SENP7	XP_011511342.1	sentrin-specific protease 7 isoform X2	0.0372671	0	0.416667
HMBOX1	NP_078843.2	homeobox-containing protein 1 isoform 1	0.0372671	0	0.416667
ADGRA3	NP_660333.2	adhesion G protein-coupled receptor A3 precursor	0.0372671	0	0.416667
SMARCAD1	NP_001121901.1	SWI/SNF-related matrix-associated actin-dependent regulator of chromatin subfamily A containing DEAD/H box 1 isoform a	0.0372671	0	0.416667
STOX1	NP_001123631.1	storkhead-box protein 1 isoform b	0.0372671	0	0.416667
ARID3B	NP_001294868.1	AT-rich interactive domain-containing protein 3B isoform 1	0.0372671	0	0.416667
DYNC2H1	NP_001073932.1	cytoplasmic dynein 2 heavy chain 1 isoform 2	0.0372671	0	0.416667
KLHL17	NP_938073.1	kelch-like protein 17	0.0372671	0	0.416667
PLEKHG4	NP_001123203.1	puratrophin-1 isoform 2	0.0372671	0	0.416667
SPON1	NP_006099.2	spondin-1 precursor	0.0372671	0	0.416667
CPLANE1	XP_005248402.1	ciliogenesis and planar polarity effector 1 isoform X1	0.0372671	0	0.416667
AMZ2	XP_005257489.1	archaemetzincin-2 isoform X1	0.0372671	0	0.416667
SUPT5H	XP_005259240.1	PREDICTED: transcription elongation factor SPT5 isoform X1	0.0372671	0	0.416667
LRRFIP1	XP_006712906.1	PREDICTED: leucine-rich repeat flightless-interacting protein 1 isoform X17	0.0372671	0	0.416667
TMCC1	XP_006713615.1	PREDICTED: transmembrane and coiled-coil domains protein 1 isoform X3	0.0372671	0	0.416667
NPIPB15	XP_011506981.1	PREDICTED: nuclear pore complex-interacting protein family member B15 isoform X5	0.0372671	0	0.416667
TNS1	XP_011510025.1	tensin-1 isoform X16	0.0372671	0	0.416667
LOC105376353	XP_011518084.1	PREDICTED: uncharacterized protein LOC105376353 isoform X4	0.0372671	0	0.416667
ITGAE	XP_011522125.1	PREDICTED: integrin alpha-E isoform X1	0.0372671	0	0.416667
DOHH	XP_011526643.1	deoxyhypusine hydroxylase isoform X1	0.0372671	0	0.416667
COL20A1	XP_011527238.1	PREDICTED: collagen alpha-1(XX) chain isoform X1	0.0372671	0	0.416667
IL4R	XP_011544131.1	interleukin-4 receptor subunit alpha isoform X3	0.0372671	0	0.416667
TP53BP1	NP_001135452.1	TP53-binding protein 1 isoform 1	0.0391257	0.25	0.75
TNXB	NP_061978.6	tenascin-X isoform 1 precursor	0.0391257	0.25	0.75
UNC80	XP_011509306.1	protein unc-80 homolog isoform X1	0.0391257	0.25	0.75

## Sheet: 7.GO_Analysis_Significant
Biological pathway
Term	Overlap	P-value	Adjusted P-value	Old P-value	Old Adjusted P-value	Odds Ratio	Combined Score	Genes
Golgi Organization (GO:0007030)	4/130	1.1751346873229646E-4	0.018659719318900484	0	0	17.990929705215418	162.79916014897054	SEC16B;GOLGB1;ARHGEF7;CLASP2
Histone H3-K14 Acetylation (GO:0044154)	2024-02-10	1.6508979842508767E-4	0.018659719318900484	0	0	134.81756756756758	1174.129027010432	YEATS2;KAT14
Regulation Of Multicellular Organismal Development (GO:2000026)	1959-03-01	2.0663293393317965E-4	0.018659719318900484	0	0	29.620535714285715	251.3174081382926	YEATS2;KAT14;BLTP1
Regulation Of Embryonic Development (GO:0045995)	1962-03-01	2.3942128897309954E-4	0.018659719318900484	0	0	28.110169491525422	234.36251812982297	YEATS2;KAT14;CLASP2
Negative Regulation Of Focal Adhesion Assembly (GO:0051895)	2024-02-15	3.828449577052661E-4	0.018659719318900484	0	0	82.94386694386695	652.5924300800029	ARHGAP6;CLASP2
Negative Regulation Of Cell-Substrate Junction Organization (GO:0150118)	2024-02-15	3.828449577052661E-4	0.018659719318900484	0	0	82.94386694386695	652.5924300800029	ARHGAP6;CLASP2
Regulation Of Tubulin Deacetylation (GO:0090043)	2024-02-17	4.946556969674145E-4	0.018659719318900484	0	0	71.87747747747748	547.1061007477681	YEATS2;KAT14
Regulation Of Protein Deacetylation (GO:0090311)	2024-02-18	5.558029199639917E-4	0.018659719318900484	0	0	67.38175675675676	505.03278857308806	YEATS2;KAT14
Regulation Of Histone Modification (GO:0031056)	2024-02-18	5.558029199639917E-4	0.018659719318900484	0	0	67.38175675675676	505.03278857308806	YEATS2;KAT14
Endomembrane System Organization (GO:0010256)	4/196	5.625375244802338E-4	0.018659719318900484	0	0	11.767261904761904	88.05504115541338	SEC16B;GOLGB1;ARHGEF7;CLASP2
Regulation Of Cell Division (GO:0051302)	1983-03-01	5.654460399666814E-4	0.018659719318900484	0	0	20.7094	154.86254599300946	YEATS2;PRDM15;KAT14
Regulation Of Histone Deacetylation (GO:0031063)	2024-02-21	7.600545888385116E-4	0.022991651312364976	0	0	56.733997155049785	407.4703926585901	YEATS2;KAT14
Regulation Of DNA-templated Transcription (GO:0006355)	1922-11-01	8.295200395815674E-4	0.023162751874469922	0	0	3.7106600882111085	26.325883909492173	CASZ1;RBM15B;KDM2A;KDM2B;YEATS2;SRRT;PRDM15;ELOA2;GLI1;RPL6;KAT14
Negative Regulation Of Cell Junction Assembly (GO:1901889)	2024-02-24	9.952474592520714E-4	0.025805344836321565	0	0	48.99017199017199	338.6455019929658	ARHGAP6;CLASP2
Negative Regulation Of Stress Fiber Assembly (GO:0051497)	2024-02-25	0.00108046	0.0261471	0	0	46.85781433607521	320.05611750893536	ARHGAP6;CLASP2
Organelle Organization (GO:0006996)	5/418	0.00124857	0.028327027994080996	0	0	6.960546930636662	46.536497448920265	SEC16B;TSGA10IP;GOLGB1;ARHGEF7;CLASP2
Negative Regulation Of Actin Filament Bundle Assembly (GO:0032232)	2024-02-28	0.00135636	0.028962377706969293	0	0	41.444906444906444	273.65852489900817	ARHGAP6;CLASP2
Negative Regulation Of Cell-Matrix Adhesion (GO:0001953)	1931-02-01	0.0016624	0.033525	0	0	37.15191053122088	237.7534117911538	ARHGAP6;CLASP2
Histone H3 Acetylation (GO:0043966)	1936-02-01	0.00223848	0.042766760561709916	0	0	31.680445151033386	193.31274432661914	YEATS2;KAT14
Internal Peptidyl-Lysine Acetylation (GO:0018393)	1939-02-01	0.00262319	0.047610923006125884	0	0	29.107377647918188	172.99572967330536	YEATS2;KAT14
Cellular component
Term	Overlap	P-value	Adjusted P-value	Old P-value	Old Adjusted P-value	Odds Ratio	Combined Score	Genes
ATAC Complex (GO:0140672)	2024-02-13	2.851004202532752E-4	0.0148252	0	0	98.03439803439804	800.2223503951916	YEATS2;KAT14
Polysomal Ribosome (GO:0042788)	2024-02-28	0.00135636	0.0352209	0	0	41.444906444906444	273.65852489900817	LARP4B;RPL6
SAGA-type Complex (GO:0070461)	1938-02-01	0.00249173	0.0352209	0	0	29.91741741741742	179.34829588302824	YEATS2;KAT14
Mitotic Spindle (GO:0072686)	3/143	0.0027093	0.0352209	0	0	11.798214285714286	69.74000011056529	YEATS2;KAT14;CLASP2

## Sheet: 8.mcPV_VS_Others_Proportions
Protein	Gene_Name	Description	mcPV_Hits	mcPV_No_Hits	mvPV%	Others_Hits	Others_No_Hits	Others%
NP_001269559.1	PFKFB3	6-phosphofructo-2-kinase/fructose-2,6-bisphosphatase 3 isoform 3	3	0	100	1	20	4.7619
NP_996767.1	SLC26A5	prestin isoform c	3	0	100	1	20	4.7619
NP_004008.1	DMD	dystrophin isoform Dp71a	3	0	100	1	20	4.7619
XP_005256290.1	MYLK3	PREDICTED: myosin light chain kinase 3 isoform X1	3	0	100	1	20	4.7619
XP_011512902.1	RAB44	PREDICTED: ras-related protein Rab-44 isoform X1	3	0	100	1	20	4.7619
XP_011513250.1	TTBK1	tau-tubulin kinase 1 isoform X6	3	0	100	1	20	4.7619
NP_114155.4	TTLL2	probable tubulin polyglutamylase TTLL2 isoform 1	3	0	100	2	19	9.52381
NP_619648.1	MAGEE2	melanoma-associated antigen E2	3	0	100	2	19	9.52381
NP_001123203.1	PLEKHG4	puratrophin-1 isoform 2	3	0	100	2	19	9.52381
XP_011516981.1	CCDC187	coiled-coil domain-containing protein 187 isoform X1	3	0	100	2	19	9.52381
XP_011530354.1	ODAM	PREDICTED: odontogenic ameloblast-associated protein isoform X2	3	0	100	2	19	9.52381
XP_011535918.1	LARP1	la-related protein 1 isoform X5	3	0	100	2	19	9.52381
NP_001446.1	FOXO3	forkhead box protein O3 isoform 1	3	0	100	3	18	14.2857
NP_660281.2	ZSCAN20	zinc finger and SCAN domain-containing protein 20	3	0	100	3	18	14.2857
NP_705869.1	SEMA6D	semaphorin-6D isoform 2 precursor	3	0	100	3	18	14.2857
NP_001176.1	AZGP1	zinc-alpha-2-glycoprotein precursor	3	0	100	3	18	14.2857
NP_005351.2	MAF	transcription factor Maf isoform a	3	0	100	3	18	14.2857
NP_002895.3	NELFE	negative elongation factor E	3	0	100	3	18	14.2857
XP_011540518.1	CCNL2	cyclin-L2 isoform X1	3	0	100	3	18	14.2857
XP_005246924.1	SPHKAP	PREDICTED: A-kinase anchor protein SPHKAP isoform X3	3	0	100	3	18	14.2857
XP_011508371.1	PPFIA4	PREDICTED: liprin-alpha-4 isoform X4	3	0	100	3	18	14.2857
XP_011540519.1	CCNL2	PREDICTED: cyclin-L2 isoform X2	3	0	100	3	18	14.2857
XP_011547264.1	HERC2	PREDICTED: E3 ubiquitin-protein ligase HERC2 isoform X6	3	0	100	3	18	14.2857
XP_011512421.1	C6	complement component C6 isoform X4	2	1	66.6667	0	21	0
NP_002386.1	ME1	NADP-dependent malic enzyme	2	1	66.6667	0	21	0
NP_002638.2	PIK3C3	phosphatidylinositol 3-kinase catalytic subunit type 3 isoform 1	2	1	66.6667	0	21	0
NP_055940.3	CIC	protein capicua homolog isoform CIC-S	2	1	66.6667	0	21	0
NP_001229846.1	ZFAND6	AN1-type zinc finger protein 6 isoform b	2	1	66.6667	0	21	0
XP_005261339.1	ESS2	splicing factor ESS-2 homolog isoform X1	2	1	66.6667	0	21	0
NP_061137.1	SMPD3	sphingomyelin phosphodiesterase 3	2	1	66.6667	0	21	0
NP_001153610.1	CFAP69	cilia- and flagella-associated protein 69 isoform 2	2	1	66.6667	0	21	0
NP_006860.1	ADAP1	arf-GAP with dual PH domain-containing protein 1 isoform 1	2	1	66.6667	0	21	0
NP_005998.1	ZFAND5	AN1-type zinc finger protein 5	2	1	66.6667	0	21	0
NP_001265477.1	MAPK8	mitogen-activated protein kinase 8 isoform 5	2	1	66.6667	0	21	0
NP_061760.1	PCDHB3	protocadherin beta-3 precursor	2	1	66.6667	0	21	0
NP_004242.1	RAB9A	ras-related protein Rab-9A	2	1	66.6667	0	21	0
XP_011530364.1	LARP1B	PREDICTED: la-related protein 1B isoform X6	2	1	66.6667	0	21	0
XP_011538898.1	FHAD1	forkhead-associated domain-containing protein 1 isoform X24	2	1	66.6667	0	21	0
NP_003951.3	NAT8	N-acetyltransferase 8	2	1	66.6667	0	21	0
NP_001257819.1	HAUS6	HAUS augmin-like complex subunit 6 isoform 2	2	1	66.6667	0	21	0
NP_001258523.1	SESN3	sestrin-3 isoform 2	2	1	66.6667	0	21	0
XP_011541086.1	GRIK4	glutamate receptor ionotropic, kainate 4 isoform X1	2	1	66.6667	0	21	0
NP_079087.3	CPSF7	cleavage and polyadenylation specificity factor subunit 7 isoform 1	2	1	66.6667	0	21	0
XP_011527921.1	C21orf58	uncharacterized protein C21orf58 isoform X1	2	1	66.6667	0	21	0
XP_011527926.1	C21orf58	uncharacterized protein C21orf58 isoform X5	2	1	66.6667	0	21	0
XP_011532505.1	CADPS	calcium-dependent secretion activator 1 isoform X48	2	1	66.6667	0	21	0
NP_001157912.1	ANKRD33B	ankyrin repeat domain-containing protein 33B	2	1	66.6667	0	21	0
NP_001120843.1	CDCA7L	cell division cycle-associated 7-like protein isoform 3	2	1	66.6667	0	21	0
XP_006721620.1	MAPK7	mitogen-activated protein kinase 7 isoform X1	2	1	66.6667	0	21	0
NP_776159.1	ZCCHC12	zinc finger CCHC domain-containing protein 12	2	1	66.6667	0	21	0
NP_056050.1	CSTF2T	cleavage stimulation factor subunit 2 tau variant	2	1	66.6667	0	21	0
NP_149988.1	MACIR	macrophage immunometabolism regulator	2	1	66.6667	0	21	0
NP_001171313.1	SRPRA	signal recognition particle receptor subunit alpha isoform 2	2	1	66.6667	0	21	0
XP_011525268.1	ACP7	acid phosphatase type 7 isoform X1	2	1	66.6667	0	21	0
NP_036236.1	BACE1	beta-secretase 1 isoform A preproprotein	2	1	66.6667	0	21	0
NP_001284552.1	ZNF461	zinc finger protein 461 isoform 2	2	1	66.6667	0	21	0
NP_001034703.1	INSYN1	inhibitory synaptic factor 1 isoform 1	2	1	66.6667	0	21	0
XP_011528694.1	APOL6	apolipoprotein L6 isoform X1	2	1	66.6667	0	21	0
NP_001258028.1	PUF60	poly(U)-binding-splicing factor PUF60 isoform g	2	1	66.6667	0	21	0
XP_005270228.1	CFAP43	cilia- and flagella-associated protein 43 isoform X4	2	1	66.6667	0	21	0
XP_005271744.1	PUS3	PREDICTED: tRNA pseudouridine(38/39) synthase isoform X1	2	1	66.6667	0	21	0
XP_005273385.1	ZNF496	zinc finger protein 496 isoform X6	2	1	66.6667	0	21	0
XP_005273387.1	ZNF496	PREDICTED: zinc finger protein 496 isoform X9	2	1	66.6667	0	21	0
XP_006714139.1	HELQ	helicase POLQ-like isoform X4	2	1	66.6667	0	21	0
XP_006723895.1	JPH2	PREDICTED: junctophilin-2 isoform X1	2	1	66.6667	0	21	0
XP_006724206.2	C22orf15	PREDICTED: uncharacterized protein C22orf15 isoform X4	2	1	66.6667	0	21	0
XP_011507747.1	SPATA46	spermatogenesis-associated protein 46 isoform X4	2	1	66.6667	0	21	0
XP_011511847.1	AFAP1	PREDICTED: actin filament-associated protein 1 isoform X3	2	1	66.6667	0	21	0
XP_011521955.1	SLC5A10	PREDICTED: sodium/glucose cotransporter 5 isoform X3	2	1	66.6667	0	21	0
XP_011525342.1	POU2F2	POU domain, class 2, transcription factor 2 isoform X9	2	1	66.6667	0	21	0
XP_011531742.1	PRICKLE2	prickle-like protein 2 isoform X9	2	1	66.6667	0	21	0
XP_011542614.1	ZNF496	zinc finger protein 496 isoform X8	2	1	66.6667	0	21	0
XP_011542618.1	ZNF496	zinc finger protein 496 isoform X14	2	1	66.6667	0	21	0
XP_011544920.1	PIWIL1	PREDICTED: piwi-like protein 1 isoform X2	2	1	66.6667	0	21	0
XP_005268523.1	RBM27	RNA-binding protein 27 isoform X1	3	0	100	4	17	19.0476
NP_060547.2	RBM28	RNA-binding protein 28 isoform 1	3	0	100	4	17	19.0476
NP_000247.2	MYBPC3	myosin-binding protein C, cardiac-type	3	0	100	4	17	19.0476
NP_001177667.1	NFIB	nuclear factor 1 B-type isoform 2	3	0	100	4	17	19.0476
XP_011531456.1	DHX57	putative ATP-dependent RNA helicase DHX57 isoform X1	3	0	100	4	17	19.0476
XP_005262807.1	LIN54	protein lin-54 homolog isoform X1	3	0	100	4	17	19.0476
XP_005271262.1	SH3D21	PREDICTED: SH3 domain-containing protein 21 isoform X6	3	0	100	4	17	19.0476
XP_011529950.1	SH3D19	SH3 domain-containing protein 19 isoform X6	3	0	100	4	17	19.0476
XP_005257629.1	XYLT2	xylosyltransferase 2 isoform X1	3	0	100	5	16	23.8095
XP_006712800.1	MLPH	melanophilin isoform X3	3	0	100	5	16	23.8095
NP_001182375.1	SRSF7	serine/arginine-rich splicing factor 7 isoform 2	3	0	100	5	16	23.8095
XP_011524491.1	FHOD3	FH1/FH2 domain-containing protein 3 isoform X1	3	0	100	5	16	23.8095
NP_001268676.1	MLIP	muscular LMNA-interacting protein isoform 1	3	0	100	5	16	23.8095
NP_001243398.1	KAT6B	histone acetyltransferase KAT6B isoform 3	3	0	100	5	16	23.8095
XP_005261919.1	DEPDC5	GATOR complex protein DEPDC5 isoform X1	3	0	100	5	16	23.8095
XP_005262409.1	TEX13C	PREDICTED: testis-expressed sequence 13C protein isoform X1	3	0	100	5	16	23.8095
XP_011514018.1	AKAP9	PREDICTED: A-kinase anchor protein 9 isoform X7	3	0	100	5	16	23.8095
XP_011544443.1	MICAL3	PREDICTED: protein-methionine sulfoxide oxidase MICAL3 isoform X8	3	0	100	5	16	23.8095
NP_001185982.1	REXO5	RNA exonuclease 5 isoform 1	2	1	66.6667	1	20	4.7619
NP_690611.1	FAS	tumor necrosis factor receptor superfamily member 6 isoform 3 precursor	2	1	66.6667	1	20	4.7619
NP_001245331.1	SLC4A8	electroneutral sodium bicarbonate exchanger 1 isoform d	2	1	66.6667	1	20	4.7619
NP_004517.2	MCM2	DNA replication licensing factor MCM2	2	1	66.6667	1	20	4.7619
XP_005246311.1	SP140	nuclear body protein SP140 isoform X13	2	1	66.6667	1	20	4.7619
NP_851789.1	CMTM1	CKLF-like MARVEL transmembrane domain-containing protein 1 isoform 4	2	1	66.6667	1	20	4.7619
NP_443725.3	CMTM1	CKLF-like MARVEL transmembrane domain-containing protein 1 isoform 13	2	1	66.6667	1	20	4.7619
NP_001269119.1	ZC3HC1	zinc finger C3HC-type protein 1 isoform 2	2	1	66.6667	1	20	4.7619
XP_005271218.1	TBX15	T-box transcription factor TBX15 isoform X3	2	1	66.6667	1	20	4.7619
NP_998766.1	TMED8	protein TMED8 isoform b	2	1	66.6667	1	20	4.7619
NP_059116.3	SIX4	homeobox protein SIX4	2	1	66.6667	1	20	4.7619
XP_011520984.1	AXIN1	axin-1 isoform X1	2	1	66.6667	1	20	4.7619
XP_011526547.1	TYK2	non-receptor tyrosine-protein kinase TYK2 isoform X1	2	1	66.6667	1	20	4.7619
NP_982272.2	DOCK8	dedicator of cytokinesis protein 8 isoform 1	2	1	66.6667	1	20	4.7619
XP_005264512.2	BIRC6	baculoviral IAP repeat-containing protein 6 isoform X24	2	1	66.6667	1	20	4.7619
XP_006710760.1	ERRFI1	ERBB receptor feedback inhibitor 1 isoform X1	2	1	66.6667	1	20	4.7619
NP_203129.1	LHX4	LIM/homeobox protein Lhx4	2	1	66.6667	1	20	4.7619
NP_071746.1	NECAB1	N-terminal EF-hand calcium-binding protein 1	2	1	66.6667	1	20	4.7619
NP_115635.1	WDR24	GATOR complex protein WDR24	2	1	66.6667	1	20	4.7619
NP_001229738.1	ANKRD6	ankyrin repeat domain-containing protein 6 isoform a	2	1	66.6667	1	20	4.7619
XP_011533397.1	LMO7	PREDICTED: LIM domain only protein 7 isoform X23	2	1	66.6667	1	20	4.7619
NP_002748.1	MAP2K5	dual specificity mitogen-activated protein kinase kinase 5 isoform B	2	1	66.6667	1	20	4.7619
XP_011536858.1	KIF21A	kinesin-like protein KIF21A isoform X6	2	1	66.6667	1	20	4.7619
NP_079150.3	KIAA0319L	dyslexia-associated protein KIAA0319-like protein	2	1	66.6667	1	20	4.7619
NP_008824.2	EIF2D	eukaryotic translation initiation factor 2D isoform 1	2	1	66.6667	1	20	4.7619
XP_005265130.1	GOLGA4	golgin subfamily A member 4 isoform X6	2	1	66.6667	1	20	4.7619
NP_848658.3	AGBL3	cytosolic carboxypeptidase 3 isoform a	2	1	66.6667	1	20	4.7619
XP_011537724.1	DOCK1	dedicator of cytokinesis protein 1 isoform X1	2	1	66.6667	1	20	4.7619
NP_062571.1	ABCB9	ABC-type oligopeptide transporter ABCB9 isoform 1	2	1	66.6667	1	20	4.7619
NP_689928.3	TBCEL	tubulin-specific chaperone cofactor E-like protein	2	1	66.6667	1	20	4.7619
NP_444509.2	FAM167A	protein FAM167A	2	1	66.6667	1	20	4.7619
NP_001092093.2	OBSCN	obscurin isoform b	2	1	66.6667	1	20	4.7619
NP_002578.2	PCDH1	protocadherin-1 isoform 1 precursor	2	1	66.6667	1	20	4.7619
XP_011532403.1	BRPF1	peregrin isoform X1	2	1	66.6667	1	20	4.7619
NP_004790.2	ZFYVE9	zinc finger FYVE domain-containing protein 9 isoform 3	2	1	66.6667	1	20	4.7619
XP_011527925.1	C21orf58	uncharacterized protein C21orf58 isoform X3	2	1	66.6667	1	20	4.7619
NP_705834.2	GARIN4	Golgi-associated RAB2 interactor protein 4	2	1	66.6667	1	20	4.7619
XP_005263764.1	IWS1	protein IWS1 homolog isoform X1	2	1	66.6667	1	20	4.7619
NP_061189.2	CDCA7L	cell division cycle-associated 7-like protein isoform 1	2	1	66.6667	1	20	4.7619
XP_005268859.1	OTOGL	otogelin-like protein isoform X1	2	1	66.6667	1	20	4.7619
NP_597711.1	SGSM1	small G protein signaling modulator 1 isoform 2	2	1	66.6667	1	20	4.7619
XP_011528240.1	MEI1	meiosis inhibitor protein 1 isoform X6	2	1	66.6667	1	20	4.7619
NP_001186101.1	MGAT5B	alpha-1,6-mannosylglycoprotein 6-beta-N-acetylglucosaminyltransferase B isoform 3	2	1	66.6667	1	20	4.7619
XP_011531749.1	TTC21A	tetratricopeptide repeat protein 21A isoform X5	2	1	66.6667	1	20	4.7619
NP_699170.1	PUSL1	tRNA pseudouridine synthase-like 1 isoform 2	2	1	66.6667	1	20	4.7619
XP_005270522.2	KLF17	Krueppel-like factor 17 isoform X2	2	1	66.6667	1	20	4.7619
NP_777597.2	TCERG1L	transcription elongation regulator 1-like protein	2	1	66.6667	1	20	4.7619
NP_002646.2	PLAG1	zinc finger protein PLAG1 isoform a	2	1	66.6667	1	20	4.7619
NP_001119602.1	GINS3	DNA replication complex GINS protein PSF3 isoform c	2	1	66.6667	1	20	4.7619
NP_003848.1	GALR2	galanin receptor type 2	2	1	66.6667	1	20	4.7619
NP_036433.2	MAGI2	membrane-associated guanylate kinase, WW and PDZ domain-containing protein 2 isoform 1	2	1	66.6667	1	20	4.7619
XP_011533741.1	ADAT2	tRNA-specific adenosine deaminase 2 isoform X1	2	1	66.6667	1	20	4.7619
NP_004929.2	DAPK1	death-associated protein kinase 1	2	1	66.6667	1	20	4.7619
NP_115867.2	MRPL38	39S ribosomal protein L38, mitochondrial precursor	2	1	66.6667	1	20	4.7619
NP_002964.3	ATXN2	ataxin-2 isoform 1	2	1	66.6667	1	20	4.7619
NP_001073678.1	TMEM200C	transmembrane protein 200C	2	1	66.6667	1	20	4.7619
NP_644814.1	GAS2L2	GAS2-like protein 2	2	1	66.6667	1	20	4.7619
XP_005258850.1	IZUMO1	PREDICTED: izumo sperm-egg fusion protein 1 isoform X2	2	1	66.6667	1	20	4.7619
XP_005263859.1	THSD7B	PREDICTED: thrombospondin type-1 domain-containing protein 7B isoform X1	2	1	66.6667	1	20	4.7619
XP_005264359.1	C2orf78	PREDICTED: uncharacterized protein C2orf78 isoform X1	2	1	66.6667	1	20	4.7619
XP_005271913.1	BRD8	bromodomain-containing protein 8 isoform X2	2	1	66.6667	1	20	4.7619
XP_005273159.1	LIN9	protein lin-9 homolog isoform X1	2	1	66.6667	1	20	4.7619
XP_006724675.1	FAM104B	PREDICTED: protein FAM104B isoform X2	2	1	66.6667	1	20	4.7619
XP_011506807.1	LOC102723750	PREDICTED: uncharacterized protein LOC102723750 isoform X2	2	1	66.6667	1	20	4.7619
XP_011507248.1	LOC105369275	PREDICTED: uncharacterized protein LOC105369275, partial	2	1	66.6667	1	20	4.7619
XP_011509842.1	USP37	PREDICTED: ubiquitin carboxyl-terminal hydrolase 37 isoform X4	2	1	66.6667	1	20	4.7619
XP_011513259.1	LOC102725210	PREDICTED: vegetative cell wall protein gp1-like	2	1	66.6667	1	20	4.7619
XP_011518204.1	SYT9	synaptotagmin-9 isoform X3	2	1	66.6667	1	20	4.7619
XP_011526003.1	SPC24	PREDICTED: kinetochore protein Spc24 isoform X1	2	1	66.6667	1	20	4.7619
XP_011526675.1	FBN3	PREDICTED: fibrillin-3 isoform X1	2	1	66.6667	1	20	4.7619
XP_011527880.1	NCAM2	PREDICTED: neural cell adhesion molecule 2 isoform X2	2	1	66.6667	1	20	4.7619
XP_011529136.1	FAM104B	PREDICTED: protein FAM104B isoform X1	2	1	66.6667	1	20	4.7619
XP_011530667.1	SORBS2	PREDICTED: sorbin and SH3 domain-containing protein 2 isoform X5	2	1	66.6667	1	20	4.7619
XP_011531795.1	DHX30	PREDICTED: putative ATP-dependent RNA helicase DHX30 isoform X3	2	1	66.6667	1	20	4.7619
XP_011532594.1	TRANK1	PREDICTED: TPR and ankyrin repeat-containing protein 1 isoform X4	2	1	66.6667	1	20	4.7619
XP_011538880.1	FHAD1	PREDICTED: forkhead-associated domain-containing protein 1 isoform X4	2	1	66.6667	1	20	4.7619
XP_011538885.1	FHAD1	PREDICTED: forkhead-associated domain-containing protein 1 isoform X7	2	1	66.6667	1	20	4.7619
XP_011540187.1	HIVEP3	transcription factor HIVEP3 isoform X2	2	1	66.6667	1	20	4.7619
XP_011541472.1	SREK1	PREDICTED: splicing regulatory glutamine/lysine-rich protein 1 isoform X3	2	1	66.6667	1	20	4.7619
XP_011542612.1	ZNF496	zinc finger protein 496 isoform X4	2	1	66.6667	1	20	4.7619
XP_011542898.1	TRMT9B	probable tRNA methyltransferase 9B isoform X1	2	1	66.6667	1	20	4.7619
XP_011543259.1	CCDC88B	coiled-coil domain-containing protein 88B isoform X1	2	1	66.6667	1	20	4.7619
XP_011545080.1	SYNRG	PREDICTED: synergin gamma isoform X1	2	1	66.6667	1	20	4.7619
XP_011547080.1	HYOU1	PREDICTED: hypoxia up-regulated protein 1 isoform X1	2	1	66.6667	1	20	4.7619
XP_011547345.1	LOC105369145	PREDICTED: orofacial cleft 1 candidate gene 1 protein	2	1	66.6667	1	20	4.7619
XP_011547405.1	LOC105375302	PREDICTED: protein FAM182A-like isoform X1	2	1	66.6667	1	20	4.7619
NP_001138586.1	RRP12	RRP12-like protein isoform 2	3	0	100	6	15	28.5714
NP_036417.1	KCNH4	potassium voltage-gated channel subfamily H member 4	3	0	100	6	15	28.5714
XP_011519233.1	FOXM1	forkhead box protein M1 isoform X4	3	0	100	6	15	28.5714
NP_997400.2	ADAMTSL3	ADAMTS-like protein 3 isoform a precursor	3	0	100	6	15	28.5714
NP_003449.2	BSN	protein bassoon	0	3	0	15	6	71.4286
NP_998763.2	ZNF543	zinc finger protein 543	3	0	100	6	15	28.5714
XP_005249367.1	DST	dystonin isoform X3	0	3	0	15	6	71.4286
XP_011526990.1	DLGAP4	disks large-associated protein 4 isoform X1	3	0	100	6	15	28.5714
